# Supplementary material for: 3,5-Dimethyl-1-(4-nitro­benz­yl)pyridinium bis­(benzene-1,2-dithiol­ato-κ2 S,S′)nickelate(III)
Source: Acta Crystallogr Sect E Struct Rep Online. 2012 Mar 14;68(Pt 4):m407. doi: 10.1107/S1600536812009828 (PMC3343816; doi:10.1107/S1600536812009828)
Supplement: Supplementary file 1 [file e-68-0m407-sup1.cif]

##############################################################################
#                                                                            #
# This CIF contains the data in a paper accepted for publication in          #
# Acta Crystallographica Section E. It conforms to the requirements of       #
# Notes for Authors for Acta Crystallographica Section E, and has been       #
# peer reviewed under the auspices of the IUCr Commission on Journals.       #
#                                                                            #
# Full details of the Crystallographic Information File format               #
# are given in the paper "The Crystallographic Information File (CIF):       #
# a New Standard Archive File for Crystallography" by S. R. Hall, F. H.      #
# Allen and I. D. Brown [Acta Cryst. (1991), A47, 655-685].                  #
#                                                                            #
# The current version of the core CIF dictionary is obtainable from          #
# ftp://ftp.iucr.org/pub/cif_core.dic.                                       #
#                                                                            #
# Software is freely available for graphical display of the structure(s)     #
# in this CIF. For information consult the CIF software page                 #
# http://www.iucr.org/resources/cif/software.                                #
#                                                                            #
# This file may be used for bona fide research purposes within the           #
# scientific community so long as proper attribution is given to the journal # 
# article from which it was obtained.                                        #
#                                                                            #
##############################################################################
data_I
_audit_creation_method     SHELXL-97
_chemical_name_systematic
;
3,5-Dimethyl-1-(4-nitrobenzyl)pyridinium
bis(benzene-1,2-dithiolato-\k^2^<i>S</i>,<i>S</i>')nickelate(III)
;
_chemical_name_common     ?
_chemical_formula_moiety     'C14 H15 N2 O2 +, C12 H8 Ni S4 -'
_chemical_formula_sum     'C26 H23 N2 Ni O2 S4'
_chemical_formula_iupac     '(C14 H15 N2 O2) [Ni (C6 H4 S2)2]'
_chemical_formula_weight     582.41
_chemical_melting_point     ?
_symmetry_cell_setting     triclinic
_symmetry_space_group_name_H-M     'P -1'
_symmetry_space_group_name_Hall     '-P 1'
loop_
    _symmetry_equiv_pos_as_xyz
    'x, y, z'
    '-x, -y, -z'
_cell_length_a     7.6114(14)
_cell_length_b     12.010(2)
_cell_length_c     15.317(3)
_cell_angle_alpha     84.546(3)
_cell_angle_beta     85.927(2)
_cell_angle_gamma     72.435(3)
_cell_volume     1327.5(4)
_cell_formula_units_Z     2
_cell_measurement_reflns_used     1160
_cell_measurement_theta_min     2.67
_cell_measurement_theta_max     18.08
_cell_measurement_temperature     293(2)
_exptl_crystal_description     platelet
_exptl_crystal_colour     'dark green'
_exptl_crystal_size_max     0.12
_exptl_crystal_size_mid     0.10
_exptl_crystal_size_min     0.04
_exptl_crystal_density_diffrn     1.457
_exptl_crystal_density_meas     ?
_exptl_crystal_density_method     'not measured'
_exptl_crystal_F_000     602
_exptl_absorpt_coefficient_mu     1.072
_exptl_absorpt_correction_type     multi-scan
_exptl_absorpt_process_details     '(SADABS; Bruker, 2000)'
_exptl_absorpt_correction_T_min     0.8821
_exptl_absorpt_correction_T_max     0.9584
_exptl_special_details     ?
_diffrn_ambient_temperature     293(2)
_diffrn_radiation_type     'MoK\a'
_diffrn_radiation_wavelength     0.71073
_diffrn_radiation_source     'sealed tube'
_diffrn_radiation_monochromator     'graphite'
_diffrn_measurement_device_type     'Bruker SMART APEX CCD area-detector'
_diffrn_measurement_method     'phi and omega scans'
_diffrn_detector_area_resol_mean     ?
_diffrn_reflns_number     6651
_diffrn_reflns_av_R_equivalents     0.0325
_diffrn_reflns_av_sigmaI/netI     0.0764
_diffrn_reflns_theta_min     1.78
_diffrn_reflns_theta_max     25.00
_diffrn_reflns_theta_full     25.00
_diffrn_measured_fraction_theta_max     0.980
_diffrn_measured_fraction_theta_full     0.980
_diffrn_reflns_limit_h_min     -9
_diffrn_reflns_limit_h_max     7
_diffrn_reflns_limit_k_min     -14
_diffrn_reflns_limit_k_max     7
_diffrn_reflns_limit_l_min     -18
_diffrn_reflns_limit_l_max     18
_diffrn_standards_number     ?
_diffrn_standards_interval_count     ?
_diffrn_standards_interval_time     ?
_diffrn_standards_decay_%     ?
_refine_special_details
;
Refinement of <i>F</i>^2^ against ALL reflections. The weighted <i>R</i>-factor
<i>wR</i> and goodness of fit <i>S</i> are based on <i>F</i>^2^, conventional
<i>R</i>-factors <i>R</i> are based on <i>F</i>, with <i>F</i> set to zero for
negative <i>F</i>^2^. The threshold expression of <i>F</i>^2^ >
\s(<i>F</i>^2^) is used only for calculating <i>R</i>-factors(gt) <i>etc</i>.
and is not relevant to the choice of reflections for refinement.
<i>R</i>-factors based on <i>F</i>^2^ are statistically about twice as large
as those based on <i>F</i>, and <i>R</i>- factors based on ALL data will be
even larger.
;
_reflns_number_total     4578
_reflns_number_gt     2424
_reflns_threshold_expression     I>2sigma(I)
_refine_ls_structure_factor_coef     Fsqd
_refine_ls_matrix_type     full
_refine_ls_R_factor_all     0.1050
_refine_ls_R_factor_gt     0.0475
_refine_ls_wR_factor_gt     0.0601
_refine_ls_wR_factor_ref     0.0692
_refine_ls_goodness_of_fit_ref     0.951
_refine_ls_restrained_S_all     0.951
_refine_ls_number_reflns     4578
_refine_ls_number_parameters     321
_refine_ls_number_restraints     0
_refine_ls_hydrogen_treatment     constr
_refine_ls_weighting_scheme     calc
_refine_ls_weighting_details
         'calc w=1/[\s^2^(Fo^2^)+(0.0002P)^2^+0.0986P] where P=(Fo^2^+2Fc^2^)/3'
_atom_sites_solution_hydrogens     geom
_atom_sites_solution_primary     direct
_atom_sites_solution_secondary     difmap
_refine_ls_shift/su_max     0.000
_refine_ls_shift/su_mean     0.000
_refine_diff_density_max     0.234
_refine_diff_density_min     -0.178
_refine_ls_extinction_method     none
_refine_ls_extinction_coef     ?
loop_
    _atom_type_symbol
    _atom_type_description
    _atom_type_scat_dispersion_real
    _atom_type_scat_dispersion_imag
    _atom_type_scat_source
    'C' 'C' 0.0033 0.0016
                         'International Tables Vol C Tables 4.2.6.8 and 6.1.1.4'
    'H' 'H' 0.0000 0.0000
                         'International Tables Vol C Tables 4.2.6.8 and 6.1.1.4'
    'N' 'N' 0.0061 0.0033
                         'International Tables Vol C Tables 4.2.6.8 and 6.1.1.4'
    'O' 'O' 0.0106 0.0060
                         'International Tables Vol C Tables 4.2.6.8 and 6.1.1.4'
    'S' 'S' 0.1246 0.1234
                         'International Tables Vol C Tables 4.2.6.8 and 6.1.1.4'
    'Ni' 'Ni' 0.3393 1.1124
                         'International Tables Vol C Tables 4.2.6.8 and 6.1.1.4'
_computing_data_collection     'SMART (Bruker, 2000)'
_computing_cell_refinement     'SAINT (Bruker, 2000)'
_computing_data_reduction     'SAINT (Bruker, 2000)'
_computing_structure_solution     'SHELXS97 (Sheldrick, 2008)'
_computing_structure_refinement     'SHELXL97 (Sheldrick, 2008)'
_computing_molecular_graphics     'SHELXTL (Sheldrick, 2008)'
_computing_publication_material     'SHELXTL (Sheldrick, 2008)'
loop_
    _atom_site_type_symbol
    _atom_site_label
    _atom_site_fract_x
    _atom_site_fract_y
    _atom_site_fract_z
    _atom_site_U_iso_or_equiv
    _atom_site_adp_type
    _atom_site_calc_flag
    _atom_site_refinement_flags
    _atom_site_occupancy
    _atom_site_symmetry_multiplicity
    _atom_site_disorder_assembly
    _atom_site_disorder_group
    Ni Ni1 0.5000 1.0000 0.5000 0.0634(2) Uani d S 1 2 . .
    Ni Ni2 0.5000 1.0000 0.0000 0.0804(3) Uani d S 1 2 . .
    O O1 1.0908(9) 0.4666(4) 0.1105(4) 0.213(3) Uani d . 1 1 . .
    O O2 1.2794(8) 0.3723(4) 0.2098(4) 0.209(2) Uani d . 1 1 . .
    S S1 0.25357(13) 0.96184(8) 0.47173(6) 0.0790(3) Uani d . 1 1 . .
    S S2 0.62478(13) 0.82242(8) 0.55057(6) 0.0743(3) Uani d . 1 1 . .
    S S3 0.37839(15) 0.99427(10) 0.13058(7) 0.0960(4) Uani d . 1 1 . .
    S S4 0.56664(15) 0.81374(9) -0.00239(7) 0.0905(4) Uani d . 1 1 . .
    N N1 1.1382(9) 0.3946(5) 0.1687(4) 0.144(2) Uani d . 1 1 . .
    N N2 0.7941(4) -0.0362(3) 0.2355(2) 0.0813(10) Uani d . 1 1 . .
    C C1 0.2877(5) 0.8163(3) 0.5090(2) 0.0672(10) Uani d . 1 1 . .
    C C2 0.1519(5) 0.7605(4) 0.5056(2) 0.0836(12) Uani d . 1 1 . .
    H H2 0.0409 0.8011 0.4801 0.100 Uiso calc R 1 1 . .
    C C3 0.1795(6) 0.6467(4) 0.5392(3) 0.0935(13) Uani d . 1 1 . .
    H H3 0.0870 0.6112 0.5375 0.112 Uiso calc R 1 1 . .
    C C4 0.3455(7) 0.5851(4) 0.5755(3) 0.0986(14) Uani d . 1 1 . .
    H H4 0.3648 0.5077 0.5975 0.118 Uiso calc R 1 1 . .
    C C5 0.4811(6) 0.6366(4) 0.5795(3) 0.0879(13) Uani d . 1 1 . .
    H H5 0.5914 0.5945 0.6050 0.105 Uiso calc R 1 1 . .
    C C6 0.4556(5) 0.7532(3) 0.5454(2) 0.0675(10) Uani d . 1 1 . .
    C C7 0.4178(5) 0.8468(4) 0.1626(3) 0.0822(12) Uani d . 1 1 . .
    C C8 0.3665(6) 0.8083(5) 0.2483(3) 0.1024(15) Uani d . 1 1 . .
    H H8 0.3128 0.8620 0.2895 0.123 Uiso calc R 1 1 . .
    C C9 0.3973(7) 0.6910(6) 0.2692(4) 0.1223(18) Uani d . 1 1 . .
    H H9 0.3657 0.6653 0.3256 0.147 Uiso calc R 1 1 . .
    C C10 0.4743(7) 0.6097(5) 0.2084(5) 0.1249(19) Uani d . 1 1 . .
    H H10 0.4906 0.5305 0.2236 0.150 Uiso calc R 1 1 . .
    C C11 0.5267(6) 0.6459(5) 0.1255(4) 0.1112(16) Uani d . 1 1 . .
    H H11 0.5796 0.5911 0.0849 0.133 Uiso calc R 1 1 . .
    C C12 0.5005(5) 0.7659(4) 0.1020(3) 0.0807(12) Uani d . 1 1 . .
    C C13 1.0226(8) 0.3148(5) 0.1929(4) 0.0967(15) Uani d . 1 1 . .
    C C14 0.8642(8) 0.3328(4) 0.1516(3) 0.1004(15) Uani d . 1 1 . .
    H H14 0.8271 0.3947 0.1090 0.120 Uiso calc R 1 1 . .
    C C15 0.7588(6) 0.2589(5) 0.1734(3) 0.0923(14) Uani d . 1 1 . .
    H H15 0.6499 0.2707 0.1449 0.111 Uiso calc R 1 1 . .
    C C16 0.8114(7) 0.1673(4) 0.2367(3) 0.0781(12) Uani d . 1 1 . .
    C C17 0.9698(7) 0.1526(4) 0.2783(3) 0.0931(14) Uani d . 1 1 . .
    H H17 1.0069 0.0917 0.3216 0.112 Uiso calc R 1 1 . .
    C C18 1.0762(6) 0.2269(5) 0.2570(4) 0.1038(17) Uani d . 1 1 . .
    H H18 1.1836 0.2169 0.2862 0.125 Uiso calc R 1 1 . .
    C C19 0.6967(6) 0.0853(4) 0.2592(3) 0.1079(15) Uani d . 1 1 . .
    H H19A 0.6652 0.0838 0.3217 0.130 Uiso calc R 1 1 . .
    H H19B 0.5827 0.1146 0.2285 0.130 Uiso calc R 1 1 . .
    C C20 0.7956(6) -0.1279(5) 0.2931(3) 0.0917(14) Uani d . 1 1 . .
    H H20 0.7412 -0.1142 0.3490 0.110 Uiso calc R 1 1 . .
    C C21 0.8745(6) -0.2407(5) 0.2722(3) 0.0872(13) Uani d . 1 1 . .
    C C22 0.9529(5) -0.2555(4) 0.1886(3) 0.0822(12) Uani d . 1 1 . .
    H H22 1.0075 -0.3312 0.1721 0.099 Uiso calc R 1 1 . .
    C C23 0.9537(5) -0.1628(4) 0.1284(3) 0.0688(11) Uani d . 1 1 . .
    C C24 0.8703(5) -0.0528(4) 0.1546(3) 0.0772(12) Uani d . 1 1 . .
    H H24 0.8666 0.0118 0.1154 0.093 Uiso calc R 1 1 . .
    C C25 0.8743(7) -0.3422(4) 0.3383(3) 0.1314(18) Uani d . 1 1 . .
    H H25A 0.8212 -0.3944 0.3135 0.197 Uiso calc R 1 1 . .
    H H25B 0.8031 -0.3134 0.3901 0.197 Uiso calc R 1 1 . .
    H H25C 0.9987 -0.3835 0.3534 0.197 Uiso calc R 1 1 . .
    C C26 1.0373(5) -0.1798(3) 0.0372(2) 0.0886(13) Uani d . 1 1 . .
    H H26A 1.1462 -0.1546 0.0311 0.133 Uiso calc R 1 1 . .
    H H26B 0.9499 -0.1345 -0.0044 0.133 Uiso calc R 1 1 . .
    H H26C 1.0694 -0.2612 0.0266 0.133 Uiso calc R 1 1 . .
loop_
    _atom_site_aniso_label
    _atom_site_aniso_U_11
    _atom_site_aniso_U_22
    _atom_site_aniso_U_33
    _atom_site_aniso_U_12
    _atom_site_aniso_U_13
    _atom_site_aniso_U_23
    Ni1 0.0585(5) 0.0708(5) 0.0592(4) -0.0198(3) 0.0019(3) 0.0014(3)
    Ni2 0.0710(5) 0.0819(6) 0.0895(6) -0.0180(4) -0.0068(4) -0.0256(4)
    O1 0.268(7) 0.095(4) 0.276(7) -0.063(4) 0.030(5) -0.008(3)
    O2 0.198(5) 0.229(5) 0.252(6) -0.129(4) -0.013(4) -0.053(4)
    S1 0.0712(7) 0.0745(8) 0.0922(8) -0.0240(5) -0.0167(6) 0.0066(6)
    S2 0.0610(7) 0.0754(7) 0.0832(7) -0.0198(5) -0.0022(5) 0.0088(5)
    S3 0.0972(9) 0.0931(9) 0.0948(9) -0.0189(7) 0.0016(7) -0.0278(7)
    S4 0.0866(8) 0.0843(9) 0.1006(9) -0.0183(6) -0.0063(7) -0.0294(7)
    N1 0.131(5) 0.120(6) 0.196(7) -0.046(5) -0.004(5) -0.058(4)
    N2 0.089(3) 0.087(3) 0.072(3) -0.030(2) 0.019(2) -0.024(2)
    C1 0.068(3) 0.073(3) 0.063(3) -0.025(2) 0.000(2) -0.006(2)
    C2 0.078(3) 0.080(3) 0.098(3) -0.030(3) -0.010(2) -0.005(3)
    C3 0.095(4) 0.080(4) 0.114(4) -0.040(3) 0.000(3) -0.005(3)
    C4 0.100(4) 0.075(3) 0.125(4) -0.037(3) -0.004(3) 0.007(3)
    C5 0.078(3) 0.072(3) 0.107(3) -0.016(2) -0.005(3) 0.008(3)
    C6 0.068(3) 0.066(3) 0.068(3) -0.022(2) 0.007(2) -0.005(2)
    C7 0.068(3) 0.088(4) 0.088(3) -0.014(2) -0.013(3) -0.020(3)
    C8 0.092(4) 0.121(5) 0.091(4) -0.023(3) -0.012(3) -0.015(3)
    C9 0.098(4) 0.126(5) 0.133(5) -0.027(4) -0.011(3) 0.019(5)
    C10 0.121(5) 0.104(5) 0.143(5) -0.026(3) -0.017(4) 0.002(4)
    C11 0.111(4) 0.093(4) 0.122(5) -0.019(3) -0.012(3) -0.008(4)
    C12 0.066(3) 0.076(3) 0.101(4) -0.019(2) -0.021(3) -0.004(3)
    C13 0.107(5) 0.077(4) 0.110(4) -0.024(3) 0.000(4) -0.041(3)
    C14 0.115(5) 0.064(4) 0.108(4) -0.001(3) -0.018(4) -0.012(3)
    C15 0.081(4) 0.091(4) 0.097(4) -0.002(3) -0.025(3) -0.029(3)
    C16 0.081(4) 0.076(3) 0.072(3) -0.010(3) 0.006(3) -0.027(3)
    C17 0.092(4) 0.101(4) 0.077(3) -0.012(3) -0.021(3) -0.006(3)
    C18 0.071(4) 0.131(5) 0.112(4) -0.022(3) -0.022(3) -0.040(4)
    C19 0.107(4) 0.114(4) 0.107(4) -0.034(3) 0.037(3) -0.051(3)
    C20 0.100(4) 0.124(4) 0.068(3) -0.062(3) 0.016(3) -0.010(3)
    C21 0.103(4) 0.094(4) 0.083(4) -0.057(3) 0.002(3) -0.011(3)
    C22 0.088(3) 0.081(3) 0.084(3) -0.031(2) -0.006(3) -0.019(3)
    C23 0.059(3) 0.084(3) 0.062(3) -0.017(2) -0.001(2) -0.016(3)
    C24 0.080(3) 0.087(3) 0.062(3) -0.023(2) 0.014(2) -0.012(2)
    C25 0.193(5) 0.128(4) 0.102(4) -0.101(4) 0.002(4) 0.019(3)
    C26 0.089(3) 0.097(3) 0.076(3) -0.021(2) 0.012(2) -0.024(2)
_geom_special_details
;
All e.s.d.'s (except the e.s.d. in the dihedral angle between two l.s. planes)
are estimated using the full covariance matrix. The cell e.s.d.'s are taken
into account individually in the estimation of e.s.d.'s in distances, angles
and torsion angles; correlations between e.s.d.'s in cell parameters are only
used when they are defined by crystal symmetry. An approximate (isotropic)
treatment of cell e.s.d.'s is used for estimating e.s.d.'s involving l.s.
planes.
;
loop_
    _geom_bond_atom_site_label_1
    _geom_bond_atom_site_label_2
    _geom_bond_site_symmetry_2
    _geom_bond_distance
    _geom_bond_publ_flag
    Ni1 S1 2_676 2.1419(11) ?
    Ni1 S1 . 2.1419(11) ?
    Ni1 S2 2_676 2.1490(10) ?
    Ni1 S2 . 2.1490(10) ?
    Ni2 S4 2_675 2.1425(11) ?
    Ni2 S4 . 2.1425(11) ?
    Ni2 S3 . 2.1474(11) ?
    Ni2 S3 2_675 2.1474(11) ?
    O1 N1 . 1.176(6) ?
    O2 N1 . 1.230(6) ?
    S1 C1 . 1.733(4) ?
    S2 C6 . 1.740(4) ?
    S3 C7 . 1.733(4) ?
    S4 C12 . 1.739(4) ?
    N1 C13 . 1.491(7) ?
    N2 C24 . 1.336(4) ?
    N2 C20 . 1.343(4) ?
    N2 C19 . 1.491(4) ?
    C1 C6 . 1.398(4) ?
    C1 C2 . 1.398(5) ?
    C2 C3 . 1.373(4) ?
    C2 H2 . 0.9300 ?
    C3 C4 . 1.382(5) ?
    C3 H3 . 0.9300 ?
    C4 C5 . 1.361(5) ?
    C4 H4 . 0.9300 ?
    C5 C6 . 1.408(4) ?
    C5 H5 . 0.9300 ?
    C7 C12 . 1.386(5) ?
    C7 C8 . 1.418(5) ?
    C8 C9 . 1.366(5) ?
    C8 H8 . 0.9300 ?
    C9 C10 . 1.385(6) ?
    C9 H9 . 0.9300 ?
    C10 C11 . 1.373(5) ?
    C10 H10 . 0.9300 ?
    C11 C12 . 1.408(5) ?
    C11 H11 . 0.9300 ?
    C13 C14 . 1.350(6) ?
    C13 C18 . 1.359(6) ?
    C14 C15 . 1.372(5) ?
    C14 H14 . 0.9300 ?
    C15 C16 . 1.377(5) ?
    C15 H15 . 0.9300 ?
    C16 C17 . 1.361(5) ?
    C16 C19 . 1.503(5) ?
    C17 C18 . 1.379(5) ?
    C17 H17 . 0.9300 ?
    C18 H18 . 0.9300 ?
    C19 H19A . 0.9700 ?
    C19 H19B . 0.9700 ?
    C20 C21 . 1.364(5) ?
    C20 H20 . 0.9300 ?
    C21 C22 . 1.378(5) ?
    C21 C25 . 1.510(5) ?
    C22 C23 . 1.377(4) ?
    C22 H22 . 0.9300 ?
    C23 C24 . 1.367(4) ?
    C23 C26 . 1.499(4) ?
    C24 H24 . 0.9300 ?
    C25 H25A . 0.9600 ?
    C25 H25B . 0.9600 ?
    C25 H25C . 0.9600 ?
    C26 H26A . 0.9600 ?
    C26 H26B . 0.9600 ?
    C26 H26C . 0.9600 ?
loop_
    _geom_angle_atom_site_label_1
    _geom_angle_atom_site_label_2
    _geom_angle_atom_site_label_3
    _geom_angle_site_symmetry_1
    _geom_angle_site_symmetry_3
    _geom_angle
    _geom_angle_publ_flag
    S1 Ni1 S1 2_676 . 180.00(5) ?
    S1 Ni1 S2 2_676 2_676 91.77(4) ?
    S1 Ni1 S2 . 2_676 88.23(4) ?
    S1 Ni1 S2 2_676 . 88.23(4) ?
    S1 Ni1 S2 . . 91.77(4) ?
    S2 Ni1 S2 2_676 . 180.00(5) ?
    S4 Ni2 S4 2_675 . 180.00(6) ?
    S4 Ni2 S3 2_675 . 88.44(4) ?
    S4 Ni2 S3 . . 91.56(4) ?
    S4 Ni2 S3 2_675 2_675 91.56(4) ?
    S4 Ni2 S3 . 2_675 88.44(4) ?
    S3 Ni2 S3 . 2_675 180.00(6) ?
    C1 S1 Ni1 . . 105.34(14) ?
    C6 S2 Ni1 . . 104.83(14) ?
    C7 S3 Ni2 . . 105.32(17) ?
    C12 S4 Ni2 . . 104.68(17) ?
    O1 N1 O2 . . 127.5(8) ?
    O1 N1 C13 . . 117.4(7) ?
    O2 N1 C13 . . 114.9(7) ?
    C24 N2 C20 . . 120.6(4) ?
    C24 N2 C19 . . 119.1(4) ?
    C20 N2 C19 . . 120.1(4) ?
    C6 C1 C2 . . 118.8(4) ?
    C6 C1 S1 . . 118.9(3) ?
    C2 C1 S1 . . 122.3(3) ?
    C3 C2 C1 . . 121.1(4) ?
    C3 C2 H2 . . 119.5 ?
    C1 C2 H2 . . 119.5 ?
    C2 C3 C4 . . 119.8(4) ?
    C2 C3 H3 . . 120.1 ?
    C4 C3 H3 . . 120.1 ?
    C5 C4 C3 . . 120.7(4) ?
    C5 C4 H4 . . 119.7 ?
    C3 C4 H4 . . 119.7 ?
    C4 C5 C6 . . 120.4(4) ?
    C4 C5 H5 . . 119.8 ?
    C6 C5 H5 . . 119.8 ?
    C1 C6 C5 . . 119.2(4) ?
    C1 C6 S2 . . 119.1(3) ?
    C5 C6 S2 . . 121.7(3) ?
    C12 C7 C8 . . 120.1(4) ?
    C12 C7 S3 . . 118.4(4) ?
    C8 C7 S3 . . 121.5(4) ?
    C9 C8 C7 . . 118.9(5) ?
    C9 C8 H8 . . 120.5 ?
    C7 C8 H8 . . 120.5 ?
    C8 C9 C10 . . 121.5(6) ?
    C8 C9 H9 . . 119.2 ?
    C10 C9 H9 . . 119.2 ?
    C11 C10 C9 . . 120.0(6) ?
    C11 C10 H10 . . 120.0 ?
    C9 C10 H10 . . 120.0 ?
    C10 C11 C12 . . 120.2(5) ?
    C10 C11 H11 . . 119.9 ?
    C12 C11 H11 . . 119.9 ?
    C7 C12 C11 . . 119.3(4) ?
    C7 C12 S4 . . 119.8(4) ?
    C11 C12 S4 . . 121.0(4) ?
    C14 C13 C18 . . 121.1(5) ?
    C14 C13 N1 . . 119.2(6) ?
    C18 C13 N1 . . 119.6(6) ?
    C13 C14 C15 . . 119.2(5) ?
    C13 C14 H14 . . 120.4 ?
    C15 C14 H14 . . 120.4 ?
    C14 C15 C16 . . 121.1(5) ?
    C14 C15 H15 . . 119.5 ?
    C16 C15 H15 . . 119.5 ?
    C17 C16 C15 . . 118.4(5) ?
    C17 C16 C19 . . 120.8(5) ?
    C15 C16 C19 . . 120.8(5) ?
    C16 C17 C18 . . 120.9(5) ?
    C16 C17 H17 . . 119.6 ?
    C18 C17 H17 . . 119.6 ?
    C13 C18 C17 . . 119.3(5) ?
    C13 C18 H18 . . 120.3 ?
    C17 C18 H18 . . 120.3 ?
    N2 C19 C16 . . 112.4(3) ?
    N2 C19 H19A . . 109.1 ?
    C16 C19 H19A . . 109.1 ?
    N2 C19 H19B . . 109.1 ?
    C16 C19 H19B . . 109.1 ?
    H19A C19 H19B . . 107.8 ?
    N2 C20 C21 . . 121.9(4) ?
    N2 C20 H20 . . 119.1 ?
    C21 C20 H20 . . 119.1 ?
    C20 C21 C22 . . 116.4(4) ?
    C20 C21 C25 . . 120.8(5) ?
    C22 C21 C25 . . 122.8(5) ?
    C23 C22 C21 . . 122.8(4) ?
    C23 C22 H22 . . 118.6 ?
    C21 C22 H22 . . 118.6 ?
    C24 C23 C22 . . 116.9(4) ?
    C24 C23 C26 . . 120.6(4) ?
    C22 C23 C26 . . 122.4(4) ?
    N2 C24 C23 . . 121.4(4) ?
    N2 C24 H24 . . 119.3 ?
    C23 C24 H24 . . 119.3 ?
    C21 C25 H25A . . 109.5 ?
    C21 C25 H25B . . 109.5 ?
    H25A C25 H25B . . 109.5 ?
    C21 C25 H25C . . 109.5 ?
    H25A C25 H25C . . 109.5 ?
    H25B C25 H25C . . 109.5 ?
    C23 C26 H26A . . 109.5 ?
    C23 C26 H26B . . 109.5 ?
    H26A C26 H26B . . 109.5 ?
    C23 C26 H26C . . 109.5 ?
    H26A C26 H26C . . 109.5 ?
    H26B C26 H26C . . 109.5 ?
loop_
    _geom_torsion_atom_site_label_1
    _geom_torsion_atom_site_label_2
    _geom_torsion_atom_site_label_3
    _geom_torsion_atom_site_label_4
    _geom_torsion_site_symmetry_1
    _geom_torsion_site_symmetry_2
    _geom_torsion_site_symmetry_3
    _geom_torsion_site_symmetry_4
    _geom_torsion
    _geom_torsion_publ_flag
    S1 Ni1 S1 C1 2_676 . . .  7E1(10)
                                     ?
    S2 Ni1 S1 C1 2_676 . . . -177.31(12) ?
    S2 Ni1 S1 C1 . . . . 2.69(12) ?
    S1 Ni1 S2 C6 2_676 . . . 176.97(12) ?
    S1 Ni1 S2 C6 . . . . -3.03(12) ?
    S2 Ni1 S2 C6 2_676 . . .  -6E1(10)
                                      ?
    S4 Ni2 S3 C7 2_675 . . . -175.48(13) ?
    S4 Ni2 S3 C7 . . . . 4.52(13) ?
    S3 Ni2 S3 C7 2_675 . . .  2E1(10)
                                     ?
    S4 Ni2 S4 C12 2_675 . . .  17E1(10)
                                       ?
    S3 Ni2 S4 C12 . . . . -3.86(14) ?
    S3 Ni2 S4 C12 2_675 . . . 176.14(14) ?
    Ni1 S1 C1 C6 . . . . -1.6(3) ?
    Ni1 S1 C1 C2 . . . . 177.0(3) ?
    C6 C1 C2 C3 . . . . 1.7(6) ?
    S1 C1 C2 C3 . . . . -177.0(3) ?
    C1 C2 C3 C4 . . . . -1.3(6) ?
    C2 C3 C4 C5 . . . . 1.0(7) ?
    C3 C4 C5 C6 . . . . -1.0(7) ?
    C2 C1 C6 C5 . . . . -1.6(5) ?
    S1 C1 C6 C5 . . . . 177.1(3) ?
    C2 C1 C6 S2 . . . . -179.6(3) ?
    S1 C1 C6 S2 . . . . -0.9(4) ?
    C4 C5 C6 C1 . . . . 1.3(6) ?
    C4 C5 C6 S2 . . . . 179.2(3) ?
    Ni1 S2 C6 C1 . . . . 2.9(3) ?
    Ni1 S2 C6 C5 . . . . -175.0(3) ?
    Ni2 S3 C7 C12 . . . . -4.4(3) ?
    Ni2 S3 C7 C8 . . . . 176.0(3) ?
    C12 C7 C8 C9 . . . . -1.0(6) ?
    S3 C7 C8 C9 . . . . 178.6(3) ?
    C7 C8 C9 C10 . . . . -1.1(7) ?
    C8 C9 C10 C11 . . . . 1.9(8) ?
    C9 C10 C11 C12 . . . . -0.7(8) ?
    C8 C7 C12 C11 . . . . 2.2(6) ?
    S3 C7 C12 C11 . . . . -177.4(3) ?
    C8 C7 C12 S4 . . . . -178.9(3) ?
    S3 C7 C12 S4 . . . . 1.5(4) ?
    C10 C11 C12 C7 . . . . -1.4(6) ?
    C10 C11 C12 S4 . . . . 179.7(4) ?
    Ni2 S4 C12 C7 . . . . 2.2(3) ?
    Ni2 S4 C12 C11 . . . . -178.9(3) ?
    O1 N1 C13 C14 . . . . -4.3(9) ?
    O2 N1 C13 C14 . . . . 179.6(5) ?
    O1 N1 C13 C18 . . . . 177.0(6) ?
    O2 N1 C13 C18 . . . . 0.9(8) ?
    C18 C13 C14 C15 . . . . -1.8(7) ?
    N1 C13 C14 C15 . . . . 179.5(4) ?
    C13 C14 C15 C16 . . . . 0.3(7) ?
    C14 C15 C16 C17 . . . . 0.9(6) ?
    C14 C15 C16 C19 . . . . -179.0(4) ?
    C15 C16 C17 C18 . . . . -0.6(6) ?
    C19 C16 C17 C18 . . . . 179.3(4) ?
    C14 C13 C18 C17 . . . . 2.1(7) ?
    N1 C13 C18 C17 . . . . -179.2(4) ?
    C16 C17 C18 C13 . . . . -0.8(7) ?
    C24 N2 C19 C16 . . . . -50.5(5) ?
    C20 N2 C19 C16 . . . . 133.2(4) ?
    C17 C16 C19 N2 . . . . -65.6(5) ?
    C15 C16 C19 N2 . . . . 114.3(4) ?
    C24 N2 C20 C21 . . . . 0.2(6) ?
    C19 N2 C20 C21 . . . . 176.4(4) ?
    N2 C20 C21 C22 . . . . 0.0(6) ?
    N2 C20 C21 C25 . . . . 180.0(4) ?
    C20 C21 C22 C23 . . . . 0.2(6) ?
    C25 C21 C22 C23 . . . . -179.7(4) ?
    C21 C22 C23 C24 . . . . -0.7(6) ?
    C21 C22 C23 C26 . . . . -179.3(4) ?
    C20 N2 C24 C23 . . . . -0.8(6) ?
    C19 N2 C24 C23 . . . . -177.0(3) ?
    C22 C23 C24 N2 . . . . 1.0(5) ?
    C26 C23 C24 N2 . . . . 179.5(3) ?
loop_
    _geom_hbond_atom_site_label_D
    _geom_hbond_atom_site_label_H
    _geom_hbond_atom_site_label_A
    _geom_hbond_site_symmetry_A
    _geom_hbond_distance_DH
    _geom_hbond_distance_HA
    _geom_hbond_distance_DA
    _geom_hbond_angle_DHA
    C19 H19A S2 2_666 0.97 2.88 3.697(4) 143
    C22 H22 O1 1_545 0.93 2.57 3.484(7) 167
data_global
_journal_date_recd_electronic     2012-02-28
_journal_date_accepted     2012-03-06
_journal_name_full     'Acta Crystallographica, Section E'
_journal_year     2012
_journal_volume     68
_journal_issue      4
_journal_page_first     m407
_journal_page_last     m407
_journal_paper_category     QM
_journal_paper_doi     10.1107/S1600536812009828
_journal_coeditor_code     RZ2716
_publ_contact_author_name     'Guang-Xiang Liu'
_publ_contact_author_address
;
School of Biochemical and Environmental Engineering
Nanjing Xiaozhuang University
Nanjing 211171
People's Republic of China
;
_publ_contact_author_email     'njuliugx@gmail.com'
_publ_contact_author_fax     '86-25-86178260'
_publ_contact_author_phone     '86-25-86178260'
_publ_section_title
;
3,5-Dimethyl-1-(4-nitrobenzyl)pyridinium
bis(benzene-1,2-dithiolato-\k^2^<i>S</i>,<i>S</i>')nickelate(III)
;
loop_
    _publ_author_name
    _publ_author_footnote
    _publ_author_address
    'Liu, Guang-Xiang' .
;
School of Biochemical and Environmental Engineering,
Nanjing Xiaozhuang University,
Nanjing 211171, People's Republic of China
;
