# Supplementary material for: 3,5-Dimethyl-1-(4-nitro­benz­yl)pyridinium bis­(benzene-1,2-dithiol­ato-κ2 S,S′)nickelate(III)
Source: Acta Crystallogr Sect E Struct Rep Online. 2012 Mar 14;68(Pt 4):m407. doi: 10.1107/S1600536812009828 (PMC3343816; doi:10.1107/S1600536812009828)
Supplement: Supplementary file 2 [file e-68-0m407-Isup2.hkl]

# 
# h,k,l, Fc-squared, Fo-squared, sigma(Fo-squared) and status flag 
# 
data_I
_shelx_title ' aa in P-1' 
_shelx_refln_list_code          4 
_shelx_F_calc_maximum      216.05 
_exptl_crystal_F_000       602.00 
_reflns_d_resolution_high  0.8410 
 
loop_ 
 _symmetry_equiv_pos_as_xyz 
 'x, y, z' 
 '-x, -y, -z' 
 
_cell_length_a     7.6114 
_cell_length_b    12.0097 
_cell_length_c    15.3174 
_cell_angle_alpha  84.546 
_cell_angle_beta   85.927 
_cell_angle_gamma  72.435 
 
_shelx_F_squared_multiplier     1.000 
 
loop_ 
 _refln_index_h 
 _refln_index_k 
 _refln_index_l 
 _refln_F_squared_calc 
 _refln_F_squared_meas 
 _refln_F_squared_sigma 
 _refln_observed_status 
   2   0   0     3927.00     4158.40     64.79 o 
   3   0   0     1540.04     1479.60     33.71 o 
   4   0   0      311.48      277.02     15.59 o 
   5   0   0       25.36       27.51      8.34 o 
   6   0   0       50.44       48.76     17.34 o 
   7   0   0      108.98      130.40     27.22 o 
   8   0   0       97.47       87.60     28.60 o 
  -8   1   0       48.00       51.57     24.49 o 
  -7   1   0      107.59      116.61     26.94 o 
  -6   1   0       66.26       88.75     14.69 o 
  -5   1   0       19.75       24.35     12.43 o 
  -4   1   0      673.79      758.01     26.12 o 
  -3   1   0      357.43      378.67     14.64 o 
  -2   1   0      307.53      322.79     10.56 o 
  -1   1   0     6494.20     6664.50    247.22 o 
   0   1   0    15711.58    14356.99    269.20 o 
   1   1   0     3760.82     3963.69     79.94 o 
   2   1   0       28.04       28.18      6.97 o 
   3   1   0     1877.00     1926.31     55.81 o 
   4   1   0      556.86      456.81     27.63 o 
   5   1   0       30.17       31.92     12.73 o 
   6   1   0        7.92        1.94     11.44 o 
   7   1   0       50.55       96.73     24.96 o 
   8   1   0       94.57      117.40     30.12 o 
  -8   2   0       22.42       16.28     19.51 o 
  -7   2   0       55.04       72.47     15.71 o 
  -6   2   0      143.93      131.68     16.94 o 
  -5   2   0      531.22      510.43     26.52 o 
  -4   2   0      133.09      137.09      9.97 o 
  -3   2   0        3.38        3.62      3.56 o 
  -2   2   0      657.42      647.94     14.87 o 
  -1   2   0     3007.12     3058.59     39.58 o 
   0   2   0      643.39      589.33     12.41 o 
   1   2   0     1843.68     1804.97     31.21 o 
   2   2   0        4.48        0.69      5.26 o 
   3   2   0     3125.87     2986.65     76.85 o 
   4   2   0     2753.44     2741.95     79.39 o 
   5   2   0      218.13      208.27     23.76 o 
   6   2   0       17.46       28.28     14.90 o 
   7   2   0      103.06      109.69     25.05 o 
   8   2   0      131.41      168.78     33.26 o 
  -7   3   0       21.73       22.83     12.92 o 
  -6   3   0       76.44       89.71     15.37 o 
  -5   3   0      633.52      681.34     29.40 o 
  -4   3   0      388.95      406.12     15.90 o 
  -3   3   0     2176.05     2199.12     37.70 o 
  -2   3   0      737.72      680.53     16.07 o 
  -1   3   0     1330.07     1338.73     43.13 o 
   0   3   0     1871.49     1883.39     32.41 o 
   1   3   0     2018.96     2081.69     35.24 o 
   2   3   0      472.09      452.93     20.62 o 
   3   3   0     2565.52     2534.60     68.55 o 
   4   3   0     2687.75     2783.78     80.54 o 
   5   3   0      514.53      501.46     33.49 o 
   6   3   0      314.58      287.89     31.55 o 
   7   3   0      134.60      161.45     28.37 o 
   8   3   0      106.55      111.77     28.28 o 
  -7   4   0        1.42        2.14     10.95 o 
  -6   4   0        4.59        0.00      9.03 o 
  -5   4   0      227.63      246.27     20.29 o 
  -4   4   0      443.79      471.15     17.60 o 
  -3   4   0      920.75      931.44     22.71 o 
  -2   4   0     1844.98     1859.34     32.29 o 
  -1   4   0     3170.56     3137.64     53.80 o 
   0   4   0     1557.79     1571.35     30.01 o 
   1   4   0       81.21       86.47      7.01 o 
   2   4   0       22.36       29.40      5.49 o 
   3   4   0      151.03      167.44     15.91 o 
   4   4   0      156.96      123.62     17.11 o 
   5   4   0      188.08      211.82     24.03 o 
   6   4   0       84.53       75.74     20.57 o 
   7   4   0      362.13      438.54     39.58 o 
   8   4   0      104.82      136.31     29.84 o 
   9   4   0        3.18        2.54     21.96 o 
  -7   5   0        6.85       17.71     17.07 o 
  -6   5   0       11.06       15.36     11.52 o 
  -5   5   0       72.12       50.79     12.77 o 
  -4   5   0       43.51       37.32     10.06 o 
  -3   5   0       68.45       58.76      7.34 o 
  -2   5   0     3012.45     2938.88     46.08 o 
  -1   5   0     5571.24     5484.32     87.00 o 
   0   5   0    10739.05    11013.03    155.45 o 
   1   5   0     3487.65     3530.53     58.45 o 
   2   5   0        6.48        2.99      4.74 o 
   3   5   0     1567.54     1527.74     35.44 o 
   4   5   0       77.69       62.78     14.62 o 
   5   5   0       13.17       15.31     11.85 o 
   6   5   0      102.50      107.94     22.70 o 
   7   5   0      296.01      278.61     34.37 o 
   8   5   0       80.28      109.92     29.20 o 
   9   5   0        4.96        3.97     20.57 o 
  -6   6   0       14.88       19.79     17.53 o 
  -5   6   0        0.63       12.18     16.01 o 
  -4   6   0        7.47        6.70      8.58 o 
  -3   6   0       70.30       79.50     11.53 o 
  -2   6   0      444.68      415.08     15.04 o 
  -1   6   0     1664.32     1604.78     36.32 o 
   0   6   0     4592.19     4537.87     74.25 o 
   1   6   0     1497.40     1445.48     37.59 o 
   2   6   0     2038.11     2065.74     42.34 o 
   3   6   0      762.18      758.22     39.42 o 
   4   6   0      237.54      248.59     15.68 o 
   5   6   0      152.22      149.22     21.50 o 
   6   6   0       80.39       81.14     21.91 o 
   7   6   0       97.08       99.73     24.72 o 
   8   6   0       56.08       78.09     25.55 o 
  -6   7   0       12.85       17.71     19.05 o 
  -5   7   0        4.43       17.02     15.59 o 
  -4   7   0        0.46        7.24     13.98 o 
  -3   7   0      118.44      137.92     24.91 o 
  -2   7   0        5.97       10.99      7.41 o 
  -1   7   0      417.22      367.55     30.72 o 
   0   7   0      306.45      267.23     19.63 o 
   1   7   0      426.91      427.61     16.71 o 
   2   7   0     1276.94     1211.34     31.24 o 
   3   7   0      647.86      634.80     23.09 o 
   4   7   0      483.92      466.41     21.65 o 
   5   7   0       25.96       14.62      8.59 o 
   6   7   0       40.08       62.09     19.37 o 
   7   7   0      201.63      265.74     33.90 o 
   8   7   0       50.02       64.86     26.02 o 
  -5   8   0      106.06      111.35     27.68 o 
  -4   8   0       68.58       67.21     22.46 o 
  -3   8   0      112.00       93.09     22.65 o 
  -2   8   0      242.88      264.82     31.78 o 
  -1   8   0      321.01      355.97     33.90 o 
   0   8   0      112.57      108.12     22.83 o 
   1   8   0       82.91      114.86     21.31 o 
   2   8   0      359.36      341.72     24.19 o 
   3   8   0     1196.25     1217.82     40.22 o 
   4   8   0      535.20      512.54     29.52 o 
   5   8   0       89.25       76.18     19.97 o 
   6   8   0      104.77      115.25     29.27 o 
   7   8   0      157.79      191.28     20.65 o 
   8   8   0       10.56        0.00     16.56 o 
  -4   9   0       52.93       57.94     22.79 o 
  -3   9   0      109.07      132.62     28.18 o 
  -2   9   0      284.70      319.07     35.06 o 
  -1   9   0      235.01      216.62     29.94 o 
   0   9   0       10.66       24.86     17.94 o 
   1   9   0       26.72       37.64     17.57 o 
   2   9   0       49.14       22.97     13.33 o 
   3   9   0      246.19      308.74     31.23 o 
   4   9   0       24.21       17.08      9.82 o 
   5   9   0       50.86       76.02     13.94 o 
   6   9   0      133.42      134.82     17.56 o 
   7   9   0       76.89       79.23     17.83 o 
   8   9   0       12.81       13.82     12.38 o 
  -4  10   0        0.66       12.59     19.19 o 
  -3  10   0       17.06       27.72     19.19 o 
  -2  10   0      193.03      182.62     31.55 o 
  -1  10   0      412.28      447.58     43.27 o 
   0  10   0       11.16       51.57     20.62 o 
   1  10   0      153.17      137.65     27.68 o 
   2  10   0       16.20       32.20     17.21 o 
   3  10   0       75.67       91.24     22.60 o 
   4  10   0        1.61        2.54     12.27 o 
   5  10   0       20.97       22.74     13.52 o 
   6  10   0       77.04       85.11     22.97 o 
   7  10   0       87.80       81.08     17.46 o 
   8  10   0       11.44        4.45     11.62 o 
  -3  11   0        1.36        0.00     14.21 o 
  -2  11   0       85.72       60.10     23.66 o 
  -1  11   0      143.82      195.72     34.78 o 
   0  11   0      131.16      130.96     29.01 o 
   1  11   0      279.99      298.22     38.06 o 
   2  11   0      114.40      117.49     26.48 o 
   3  11   0        4.69        0.00     13.79 o 
   4  11   0       29.59        3.00     15.45 o 
   5  11   0        4.92        3.83     14.02 o 
   6  11   0       35.61       35.15     19.47 o 
   7  11   0       55.65       69.10     23.57 o 
  -2  12   0        6.54       28.37     19.74 o 
  -1  12   0       32.26        3.97     15.41 o 
   0  12   0      104.12      104.62     30.03 o 
   1  12   0       44.61       55.68     24.86 o 
   2  12   0      238.86      240.19     35.52 o 
   3  12   0       47.24       34.09     21.08 o 
   4  12   0        1.15        0.00     14.90 o 
   5  12   0        8.90       17.62     17.07 o 
   6  12   0       31.77       45.34     23.20 o 
  -1  13   0        5.64        4.94     19.24 o 
   0  13   0        0.99        5.86     17.76 o 
   1  13   0        3.88        3.92     19.05 o 
   2  13   0       93.72       66.06     25.19 o 
   3  13   0       44.40       51.85     22.37 o 
   4  13   0        1.78        0.00     16.05 o 
   5  13   0       14.92       11.30     17.85 o 
   2  14   0       10.88        8.67     23.06 o 
   3  14   0        2.97        0.00     18.13 o 
   4  14   0        0.17        0.00     19.33 o 
  -3 -14   1        7.02       46.59     24.96 o 
  -2 -14   1       20.59       33.54     24.22 o 
  -5 -13   1        1.37        0.00     16.61 o 
  -4 -13   1        1.73       31.97     21.50 o 
  -3 -13   1       24.58       64.12     25.92 o 
  -2 -13   1       41.71       31.55     21.59 o 
  -1 -13   1        6.54        0.00     15.50 o 
   0 -13   1       13.55        6.92     19.56 o 
  -6 -12   1        1.56        0.00     17.16 o 
  -5 -12   1       20.48       15.13     16.84 o 
  -4 -12   1       20.04       42.95     21.77 o 
  -3 -12   1        1.72        4.57     15.31 o 
  -2 -12   1       38.49       60.66     25.09 o 
  -1 -12   1        3.00       21.31     19.37 o 
   0 -12   1        0.80        2.63     18.50 o 
   1 -12   1        0.68       33.63     22.28 o 
   2 -12   1        0.00       10.42     18.64 o 
  -7 -11   1       38.26       38.52     19.28 o 
  -6 -11   1       13.59        0.00     13.65 o 
  -5 -11   1       38.65       38.10     18.45 o 
  -4 -11   1        0.58        0.00     13.01 o 
  -3 -11   1       20.72       11.99     15.82 o 
  -2 -11   1        0.04        3.51     15.45 o 
  -1 -11   1       14.06       29.43     17.99 o 
   0 -11   1        0.55        7.84     16.14 o 
   1 -11   1        5.63        4.71     16.14 o 
   2 -11   1        0.95        0.00     14.62 o 
   3 -11   1        2.31       28.78     19.37 o 
  -7 -10   1       56.50       72.32     15.77 o 
  -6 -10   1       48.76       43.68     13.52 o 
  -5 -10   1       11.92       11.35     12.59 o 
  -4 -10   1        7.14        6.37     13.01 o 
  -3 -10   1       87.98       47.65     18.87 o 
  -2 -10   1       76.56       40.68     19.74 o 
  -1 -10   1        5.75        6.97     16.56 o 
   0 -10   1        1.86        0.00     15.96 o 
   1 -10   1        0.83        2.21     16.01 o 
   2 -10   1        2.91        3.69     15.13 o 
   3 -10   1       15.78        0.92     16.10 o 
   4 -10   1        2.52        9.59     17.94 o 
  -8  -9   1        8.72        0.00     15.96 o 
  -7  -9   1        2.19        0.00      9.02 o 
  -6  -9   1        4.98        2.23     10.38 o 
  -5  -9   1        0.84        0.00      7.27 o 
  -4  -9   1        0.54       21.06      9.90 o 
  -3  -9   1      214.24      208.45     26.85 o 
  -2  -9   1      118.33      142.12     23.94 o 
  -1  -9   1      148.24      172.24     26.52 o 
   0  -9   1        1.69       11.81     16.33 o 
   1  -9   1        1.87        0.00     15.50 o 
   2  -9   1        2.69        0.00     11.53 o 
   3  -9   1        1.27       17.76     16.47 o 
   4  -9   1        2.64        1.06     15.18 o 
  -8  -8   1       32.18       28.39     13.02 o 
  -7  -8   1        1.36        0.00      8.50 o 
  -6  -8   1        0.60        0.00      7.49 o 
  -5  -8   1       66.05       62.39     12.66 o 
  -4  -8   1      200.38      167.72     15.70 o 
  -3  -8   1      648.47      688.60     26.75 o 
  -2  -8   1      318.20      307.92     17.33 o 
  -1  -8   1       97.40       93.56     12.85 o 
   0  -8   1       19.70        5.86     14.44 o 
   1  -8   1        1.51        9.32     14.76 o 
   2  -8   1       34.99       41.61     18.13 o 
   3  -8   1        6.69        0.00     13.47 o 
   4  -8   1        0.11        0.00     11.90 o 
   5  -8   1       32.09       34.60     20.67 o 
  -8  -7   1        0.85        5.35     19.65 o 
  -7  -7   1        0.05        0.00     14.30 o 
  -6  -7   1       33.73       19.15     10.64 o 
  -5  -7   1      314.72      327.02     20.21 o 
  -4  -7   1       63.11       41.87      9.98 o 
  -3  -7   1      630.17      635.86     24.03 o 
  -2  -7   1       37.99       48.37      8.68 o 
  -1  -7   1       70.83       72.20     14.09 o 
   0  -7   1       16.44       15.28      6.66 o 
   1  -7   1       72.83       79.13      9.96 o 
   2  -7   1      134.53      127.23     12.73 o 
   3  -7   1      145.58      134.14     25.05 o 
   4  -7   1        0.15        0.00     11.76 o 
   5  -7   1      124.04       92.81     24.91 o 
   6  -7   1        0.95        3.37     16.28 o 
  -8  -6   1       55.82       47.88     23.66 o 
  -7  -6   1        9.54       31.14     19.56 o 
  -6  -6   1       39.25       51.39     18.50 o 
  -5  -6   1      107.65      113.48     21.22 o 
  -4  -6   1       95.33       88.65     10.87 o 
  -3  -6   1      647.14      601.47     26.15 o 
  -2  -6   1      280.88      274.33     14.73 o 
  -1  -6   1      175.04      214.68     12.87 o 
   0  -6   1        0.08        0.29      4.63 o 
   1  -6   1        7.76        1.41      5.15 o 
   2  -6   1      712.91      659.17     18.90 o 
   3  -6   1      141.21      163.18     15.48 o 
   4  -6   1      111.14      127.66     15.62 o 
   5  -6   1       96.23      121.18     26.48 o 
   6  -6   1       54.17       72.33     23.66 o 
  -8  -5   1       72.26       55.95     24.54 o 
  -7  -5   1       61.71      109.88     26.39 o 
  -6  -5   1       58.19       46.96     18.41 o 
  -5  -5   1        6.18        8.53     12.64 o 
  -4  -5   1        7.16        6.46      9.73 o 
  -3  -5   1        0.42        0.00      6.99 o 
  -2  -5   1       23.79       28.46     10.10 o 
  -1  -5   1      597.82      610.40     18.81 o 
   0  -5   1      149.99      132.58      9.57 o 
   1  -5   1      189.14      202.47     12.49 o 
   2  -5   1      724.64      703.45     18.30 o 
   3  -5   1       68.96       72.93     21.86 o 
   4  -5   1        0.05        0.00      5.29 o 
   5  -5   1        9.45       13.91      9.00 o 
   6  -5   1       16.74       17.52     11.17 o 
   7  -5   1        0.60        9.96     16.79 o 
  -8  -4   1        2.68       20.30     21.03 o 
  -7  -4   1       27.50       42.53     19.88 o 
  -6  -4   1        1.10        1.52     13.88 o 
  -5  -4   1        3.94        6.92     10.79 o 
  -4  -4   1       31.34        0.00      8.12 o 
  -3  -4   1     1902.21     1867.86     56.83 o 
  -2  -4   1      272.64      291.45     12.64 o 
  -1  -4   1      339.64      338.47     12.94 o 
   0  -4   1       89.17       98.61      7.74 o 
   1  -4   1       74.71       81.94     11.95 o 
   2  -4   1      161.38      153.76     11.41 o 
   3  -4   1        6.05        5.74      3.62 o 
   4  -4   1        6.39        5.63      7.22 o 
   5  -4   1        0.38        1.31      6.98 o 
   6  -4   1       40.73       36.80     12.79 o 
   7  -4   1       32.54       26.80     13.81 o 
  -8  -3   1       35.32       26.34     19.93 o 
  -7  -3   1       12.54       28.41     18.22 o 
  -6  -3   1      126.09      167.44     25.92 o 
  -5  -3   1       17.40       20.30     12.64 o 
  -4  -3   1     1794.68     1713.93     58.81 o 
  -3  -3   1     2145.51     2169.73     62.23 o 
  -2  -3   1      979.97      963.45     22.73 o 
  -1  -3   1     1145.83     1162.47     24.25 o 
   0  -3   1       40.06       33.59      5.24 o 
   1  -3   1      116.85      129.47      8.62 o 
   2  -3   1       62.77       68.68      6.44 o 
   3  -3   1      306.33      303.97     11.80 o 
   4  -3   1      487.37      490.53     17.06 o 
   5  -3   1        1.48        0.00      6.85 o 
   6  -3   1       45.71       56.83     13.56 o 
   7  -3   1       42.80       46.96     14.19 o 
  -8  -2   1        0.27        0.09     17.53 o 
  -7  -2   1        3.12        0.00     12.50 o 
  -6  -2   1      286.06      255.18     30.35 o 
  -5  -2   1       49.43       61.81     16.70 o 
  -4  -2   1     1247.74     1312.30     50.42 o 
  -3  -2   1      589.53      608.38     28.69 o 
  -2  -2   1      447.75      466.86     21.77 o 
  -1  -2   1        5.24        2.10      2.81 o 
   0  -2   1      520.06      511.88     17.11 o 
   1  -2   1     1197.68     1265.11     23.32 o 
   2  -2   1      226.01      226.15      9.59 o 
   3  -2   1        7.43       22.38      6.13 o 
   4  -2   1      631.91      613.44     24.67 o 
   5  -2   1      180.50      193.83     17.30 o 
   6  -2   1        1.59        0.00      7.94 o 
   7  -2   1        2.83        9.75      9.88 o 
   8  -2   1        0.66        3.23     19.33 o 
  -8  -1   1       27.96       12.59     22.05 o 
  -7  -1   1       88.00       94.98     24.91 o 
  -6  -1   1      400.35      426.41     36.16 o 
  -5  -1   1      178.19      222.06     25.09 o 
  -4  -1   1       27.87       37.73     12.09 o 
  -3  -1   1      369.37      388.95     22.74 o 
  -2  -1   1     1290.85     1339.61     39.76 o 
  -1  -1   1     1437.57     1428.59     35.43 o 
   0  -1   1        3.32        9.97      3.87 o 
   1  -1   1     2200.41     2167.73     35.89 o 
   2  -1   1     2321.54     2372.94     34.81 o 
   3  -1   1        1.07        0.22      8.83 o 
   4  -1   1      575.20      615.09     23.79 o 
   5  -1   1      538.67      564.52     54.55 o 
   6  -1   1       83.18       74.95     14.05 o 
   7  -1   1       87.64      117.95     26.02 o 
   8  -1   1        8.54        7.01     17.94 o 
  -8   0   1       25.94       39.81     22.97 o 
  -7   0   1        7.61        7.47     16.24 o 
  -6   0   1        5.28        0.00     13.88 o 
  -5   0   1        0.24       11.53     12.18 o 
  -4   0   1        0.04        1.77      5.08 o 
  -3   0   1      317.31      325.36     23.58 o 
  -2   0   1        0.01        1.84      2.92 o 
  -1   0   1       34.89       35.13      2.63 o 
   1   0   1     1006.82      984.56     26.48 o 
   2   0   1    19338.59    19820.71    344.30 o 
   3   0   1     1174.42     1222.73     30.52 o 
   4   0   1      105.77      130.73     12.17 o 
   5   0   1       58.92       71.42     11.77 o 
   6   0   1       35.07       28.28     15.78 o 
   7   0   1      112.34      126.48     26.34 o 
   8   0   1       44.75       43.08     22.00 o 
  -8   1   1       10.58        3.69     18.27 o 
  -7   1   1        8.77        7.47     16.61 o 
  -6   1   1       40.15       48.24     11.97 o 
  -5   1   1      244.98      295.63     29.45 o 
  -4   1   1      770.35      682.53     23.78 o 
  -3   1   1      114.51      115.26      9.73 o 
  -2   1   1      219.39      218.28     10.77 o 
   1   1   1     2084.91     2330.30     50.88 o 
   2   1   1     9928.07    10265.11    202.23 o 
   3   1   1      868.39      852.31     34.04 o 
   4   1   1      142.76      153.24     18.08 o 
   5   1   1       22.47        6.55     10.15 o 
   6   1   1      187.55      188.16     25.97 o 
   7   1   1        1.60        0.00     13.42 o 
   8   1   1       29.54       56.74     23.85 o 
  -8   2   1        3.87        4.34     20.07 o 
  -7   2   1        0.12        5.21     10.13 o 
  -6   2   1        8.68        5.25      9.01 o 
  -5   2   1      325.12      322.91     16.16 o 
  -4   2   1      912.26      911.56     24.06 o 
  -3   2   1       94.30      111.78      7.95 o 
  -2   2   1        9.20        6.02      4.86 o 
  -1   2   1      467.96      496.66     13.63 o 
   0   2   1      871.77      866.61     26.43 o 
   1   2   1      286.82      282.95     10.84 o 
   2   2   1     2912.67     2795.87     65.64 o 
   3   2   1       33.59       32.94      8.67 o 
   4   2   1     1293.76     1265.89     47.79 o 
   5   2   1      150.36      169.38     21.36 o 
   6   2   1      302.53      311.96     31.14 o 
   7   2   1        0.04        0.00     12.82 o 
   8   2   1        4.06       13.19     16.61 o 
  -7   3   1       26.48       32.67     23.34 o 
  -6   3   1       49.36       59.00     13.73 o 
  -5   3   1       67.34       67.19      9.80 o 
  -4   3   1       49.79       40.37      7.01 o 
  -3   3   1       24.49       36.81      7.43 o 
  -2   3   1      435.00      470.62     13.33 o 
  -1   3   1       62.04       58.80      5.60 o 
   0   3   1      374.72      389.00     20.07 o 
   1   3   1     2607.50     2613.43     41.42 o 
   2   3   1      118.82      124.32     10.84 o 
   3   3   1     1292.45     1375.91     44.14 o 
   4   3   1     1428.66     1334.35     48.90 o 
   5   3   1       44.63       53.92     14.81 o 
   6   3   1       28.16       10.06     11.95 o 
   7   3   1        6.03       11.44     15.78 o 
   8   3   1        6.07        5.63     16.51 o 
   9   3   1        7.20       10.66     21.59 o 
  -7   4   1       43.78       41.76     14.69 o 
  -6   4   1       88.40      117.45     17.52 o 
  -5   4   1        1.96        0.00      8.03 o 
  -4   4   1       32.27       30.59     16.24 o 
  -3   4   1        2.66        0.52      3.85 o 
  -2   4   1      152.24      149.16     10.15 o 
  -1   4   1       98.94      101.53      7.19 o 
   0   4   1      803.78      879.92     36.05 o 
   1   4   1      170.99      174.47      8.23 o 
   2   4   1       10.69        3.99      3.49 o 
   3   4   1       46.42       45.02     10.24 o 
   4   4   1      767.67      804.15     37.50 o 
   5   4   1      264.39      251.86     25.60 o 
   6   4   1      209.64      196.46     26.98 o 
   7   4   1        0.07        4.43     13.98 o 
   8   4   1        5.26       11.99     16.61 o 
   9   4   1       15.37        0.00     18.31 o 
  -7   5   1        8.43        8.86     16.93 o 
  -6   5   1        9.69       26.71     15.91 o 
  -5   5   1        0.02        6.72      7.63 o 
  -4   5   1        0.09        0.00      7.32 o 
  -3   5   1       26.50       25.02      6.08 o 
  -2   5   1        4.39        0.00      3.66 o 
  -1   5   1     1404.46     1461.55     73.71 o 
   0   5   1      188.56      193.98      8.33 o 
   1   5   1     2405.50     2438.25     42.25 o 
   2   5   1      609.77      611.58     18.67 o 
   3   5   1      403.31      411.14     16.83 o 
   4   5   1       25.68       36.12     11.67 o 
   5   5   1      135.17      115.09     19.24 o 
   6   5   1       11.36        4.20     12.73 o 
   7   5   1      201.57      218.60     31.18 o 
   8   5   1        5.25       16.01     18.17 o 
   9   5   1        4.96        9.09     19.65 o 
  -6   6   1        8.56        0.00     14.16 o 
  -5   6   1       44.80       42.67     18.50 o 
  -4   6   1       10.96       12.32     14.16 o 
  -3   6   1       10.89        8.48      5.41 o 
  -2   6   1       49.19       48.91      6.67 o 
  -1   6   1      768.12      768.56     21.95 o 
   0   6   1      506.13      480.68     28.35 o 
   1   6   1     1136.14     1156.20     25.75 o 
   2   6   1     2918.51     2853.12     52.03 o 
   3   6   1        6.64        0.00      9.36 o 
   4   6   1       20.73        2.41      5.56 o 
   5   6   1       29.78       39.30     14.85 o 
   6   6   1       12.64       15.45     14.39 o 
   7   6   1      135.30      132.30     26.06 o 
   8   6   1       25.60       25.23     20.02 o 
  -6   7   1       37.46        6.23     17.57 o 
  -5   7   1       52.48       33.07     19.37 o 
  -4   7   1       20.49       29.20     14.35 o 
  -3   7   1        1.04        3.60     13.10 o 
  -2   7   1      171.96      161.37     14.79 o 
  -1   7   1       35.57       41.01     16.28 o 
   0   7   1      119.55      152.08     22.05 o 
   1   7   1      213.01      222.00     11.20 o 
   2   7   1      145.63      152.21     11.29 o 
   3   7   1       85.61      109.41     11.41 o 
   4   7   1        3.91       16.20      7.27 o 
   5   7   1       80.74       70.58     11.97 o 
   6   7   1       37.01       34.46     16.05 o 
   7   7   1       35.99       14.12     16.65 o 
   8   7   1        8.90       22.28     20.67 o 
  -5   8   1        1.53       15.04     17.94 o 
  -4   8   1        2.58       17.76     15.87 o 
  -3   8   1       11.27        2.40     14.07 o 
  -2   8   1       31.56       16.41      8.31 o 
  -1   8   1        0.78        0.00     12.59 o 
   0   8   1       73.13       89.07     20.94 o 
   1   8   1       57.77       78.19     18.73 o 
   2   8   1      287.37      296.88     28.00 o 
   3   8   1     1041.36      987.51     41.49 o 
   4   8   1       77.86       92.06     12.79 o 
   5   8   1        1.43       11.65      9.94 o 
   6   8   1        0.69        3.85      7.97 o 
   7   8   1        2.19       20.36     11.18 o 
   8   8   1        5.45        0.00     18.31 o 
  -4   9   1        0.49       14.16     16.24 o 
  -3   9   1        8.36       21.77     16.84 o 
  -2   9   1        0.25        0.00     12.73 o 
  -1   9   1        0.32        1.66     16.10 o 
   0   9   1      183.75      175.47     28.88 o 
   1   9   1      173.26      206.10     27.58 o 
   2   9   1      182.88      172.70     25.69 o 
   3   9   1      163.69      200.47     25.83 o 
   4   9   1       45.01       37.78     16.05 o 
   5   9   1        0.08        9.26      9.16 o 
   6   9   1       68.89       47.15     13.05 o 
   7   9   1        9.71        6.09      9.91 o 
   8   9   1       17.16       14.38     12.23 o 
  -4  10   1        1.45        8.95     17.30 o 
  -3  10   1        0.56        0.00     14.16 o 
  -2  10   1       18.99       13.79     15.55 o 
  -1  10   1        4.26        9.27     16.10 o 
   0  10   1      143.91      147.43     27.91 o 
   1  10   1      294.35      303.02     34.69 o 
   2  10   1       60.96       50.79     20.07 o 
   3  10   1       75.94       60.20     20.11 o 
   4  10   1        1.04        9.73     13.65 o 
   5  10   1       79.06       99.08     23.20 o 
   6  10   1       94.09      115.83     26.15 o 
   7  10   1       25.72       37.18     18.04 o 
   8  10   1        1.41        0.00     10.71 o 
  -3  11   1        0.07        0.00     16.33 o 
  -2  11   1       23.97       30.63     20.11 o 
  -1  11   1        1.98        0.00     16.61 o 
   0  11   1       29.44       31.60     19.74 o 
   1  11   1       55.49       78.09     23.66 o 
   2  11   1        8.95        7.66     15.18 o 
   3  11   1        0.00        0.00     13.01 o 
   4  11   1       18.23       21.63     14.85 o 
   5  11   1       52.73       76.25     22.56 o 
   6  11   1       35.66        8.16     16.05 o 
   7  11   1       31.48        7.89     18.04 o 
  -2  12   1       11.31       23.20     19.42 o 
  -1  12   1        4.87        0.00     17.25 o 
   0  12   1        3.02        0.00     17.16 o 
   1  12   1       23.82        5.40     16.24 o 
   2  12   1        6.04       25.97     18.22 o 
   3  12   1       18.96        1.52     15.27 o 
   4  12   1      110.98       93.09     26.25 o 
   5  12   1        3.30        5.03     14.02 o 
   6  12   1        8.32        0.00     14.58 o 
  -1  13   1        0.01       27.63     22.42 o 
   0  13   1        1.98        0.00     15.68 o 
   1  13   1        0.14       16.93     21.86 o 
   2  13   1       12.66        1.89     17.53 o 
   3  13   1        4.80        0.00     16.01 o 
   4  13   1        4.60       13.28     18.31 o 
   5  13   1        7.37        1.48     14.90 o 
   6  13   1        0.01        1.98     15.78 o 
   1  14   1        2.14       18.68     23.57 o 
   2  14   1       25.37       14.90     19.65 o 
   3  14   1        7.97        0.00     19.33 o 
   4  14   1        1.13       24.08     21.54 o 
  -5 -13   2        9.68       11.39     19.42 o 
  -4 -13   2       17.83       15.78     20.11 o 
  -3 -13   2       64.85       60.57     24.82 o 
  -2 -13   2       30.97       26.02     22.65 o 
  -1 -13   2        0.44        7.38     17.11 o 
   0 -13   2        4.89       19.65     20.34 o 
  -6 -12   2       10.22       19.19     19.28 o 
  -5 -12   2        5.40       10.52     18.41 o 
  -4 -12   2       13.34       15.64     18.82 o 
  -3 -12   2      133.88      158.73     31.23 o 
  -2 -12   2       58.99       70.76     25.51 o 
  -1 -12   2       46.72       25.88     19.88 o 
   0 -12   2        4.42       14.12     19.56 o 
   1 -12   2       25.95       36.12     20.67 o 
   2 -12   2       16.81        0.00     16.65 o 
  -7 -11   2       40.46       20.07     18.22 o 
  -6 -11   2       31.49       15.68     16.98 o 
  -5 -11   2        2.18        0.00     13.75 o 
  -4 -11   2       14.51       14.53     15.18 o 
  -3 -11   2      158.04      196.46     30.63 o 
  -2 -11   2      270.06      346.74     38.70 o 
  -1 -11   2       39.14        1.61     18.04 o 
   0 -11   2      205.37      199.41     32.38 o 
   1 -11   2      108.37      132.20     28.69 o 
   2 -11   2       68.31       62.87     23.76 o 
   3 -11   2        0.11        0.09     17.99 o 
  -7 -10   2       56.76       51.73     15.82 o 
  -6 -10   2       89.87       82.12     25.32 o 
  -5 -10   2       16.24        3.43      9.76 o 
  -4 -10   2        2.66       22.65     15.36 o 
  -3 -10   2       19.63        4.94     14.25 o 
  -2 -10   2       49.93       49.68     20.34 o 
  -1 -10   2       54.43       34.46     20.39 o 
   0 -10   2      157.55      159.05     29.52 o 
   1 -10   2      304.17      335.86     38.98 o 
   2 -10   2      145.56      199.13     32.29 o 
   3 -10   2       17.02       18.54     18.91 o 
   4 -10   2        4.32        4.94     18.87 o 
  -8  -9   2        6.62        0.88     10.91 o 
  -7  -9   2       83.37       83.08     16.95 o 
  -6  -9   2      176.28      161.51     18.48 o 
  -5  -9   2       87.41      119.89     16.28 o 
  -4  -9   2        1.59        2.57     17.07 o 
  -3  -9   2       51.58       81.62     13.69 o 
  -2  -9   2        4.31        5.49     13.47 o 
  -1  -9   2      303.68      278.48     32.61 o 
   0  -9   2       12.90        0.00     13.19 o 
   2  -9   2      107.59       90.64     23.66 o 
   3  -9   2      113.85      152.18     29.61 o 
   4  -9   2       52.19       48.25     22.60 o 
  -8  -8   2        5.02        0.00     10.68 o 
  -7  -8   2      106.14      118.51     17.48 o 
  -6  -8   2      233.51      269.61     39.14 o 
  -5  -8   2      181.40      207.97     18.42 o 
  -4  -8   2      621.04      664.39     27.91 o 
  -3  -8   2     1264.00     1262.75     60.52 o 
  -2  -8   2       32.28       43.90      9.71 o 
  -1  -8   2        1.36        7.23      7.12 o 
   0  -8   2       30.87       26.25     15.18 o 
   1  -8   2      512.27      509.53     39.99 o 
   2  -8   2      178.13      126.62     25.60 o 
   3  -8   2      214.51      235.25     31.60 o 
   4  -8   2      129.60      109.46     25.74 o 
   5  -8   2       46.01       23.34     19.70 o 
  -8  -7   2       26.50       27.86     22.10 o 
  -7  -7   2       84.31       30.17     19.88 o 
  -6  -7   2       83.50      101.11     14.76 o 
  -5  -7   2      378.52      390.89     22.25 o 
  -4  -7   2      802.17      775.52     38.72 o 
  -3  -7   2     1943.36     2020.35     52.22 o 
  -2  -7   2      532.27      539.56     21.98 o 
  -1  -7   2      183.59      208.81     14.43 o 
   0  -7   2      144.27      149.11     12.32 o 
   1  -7   2      255.19      263.06     16.76 o 
   2  -7   2      150.00      134.01     20.60 o 
   3  -7   2        1.36        0.00      6.73 o 
   4  -7   2       32.13       13.88     15.45 o 
   5  -7   2      154.52      140.64     28.51 o 
   6  -7   2       27.10       39.67     22.00 o 
  -8  -6   2       66.14       52.03     23.94 o 
  -7  -6   2       63.00       39.58     21.27 o 
  -6  -6   2        0.84        2.12     14.39 o 
  -5  -6   2       69.98       64.80     11.93 o 
  -4  -6   2      570.28      585.66     23.62 o 
  -3  -6   2      663.79      629.69     22.84 o 
  -2  -6   2      996.80      966.81     27.89 o 
  -1  -6   2       12.78        6.47      6.08 o 
   0  -6   2      566.12      531.26     20.08 o 
   1  -6   2     1647.39     1661.51     40.12 o 
   2  -6   2        4.80        6.37      6.53 o 
   3  -6   2       16.60       18.47      7.71 o 
   4  -6   2       61.08       38.36     29.98 o 
   5  -6   2      131.77      108.98     16.54 o 
   6  -6   2        0.36       15.36     15.87 o 
  -8  -5   2       61.71       75.56     26.98 o 
  -7  -5   2      136.82      157.44     28.83 o 
  -6  -5   2       22.14       59.46     19.84 o 
  -5  -5   2       34.96       31.83     16.33 o 
  -4  -5   2      344.11      350.59     17.60 o 
  -3  -5   2      181.77      201.34     12.85 o 
  -2  -5   2      514.84      554.64     19.95 o 
  -1  -5   2      433.27      424.92     16.60 o 
   0  -5   2     5605.46     5730.05     91.20 o 
   1  -5   2     6341.61     6366.92    101.62 o 
   2  -5   2     1258.33     1172.64     40.69 o 
   3  -5   2      318.26      316.25     29.38 o 
   4  -5   2      483.26      508.15     25.15 o 
   5  -5   2       22.71       33.68     10.93 o 
   6  -5   2        0.31        5.00      9.95 o 
   7  -5   2        1.52        0.00     10.91 o 
  -8  -4   2       57.50       72.74     26.89 o 
  -7  -4   2      179.34      216.94     33.07 o 
  -6  -4   2      397.51      401.45     36.16 o 
  -5  -4   2      230.87      239.31     26.52 o 
  -4  -4   2      294.56      266.34     24.17 o 
  -3  -4   2       85.91       85.83      8.78 o 
  -2  -4   2      108.84      157.32      9.84 o 
  -1  -4   2     1101.46     1136.47     26.75 o 
   0  -4   2     6294.39     6471.89     97.96 o 
   1  -4   2     4259.54     4210.90     70.63 o 
   2  -4   2     2732.62     2697.18     47.18 o 
   3  -4   2     1100.08     1104.07     27.18 o 
   4  -4   2     1099.05     1122.14     39.74 o 
   5  -4   2       60.79       58.35     12.12 o 
   6  -4   2        0.24        0.00      7.84 o 
   7  -4   2        1.13        0.00     10.86 o 
  -8  -3   2       24.21       42.21     24.03 o 
  -7  -3   2      307.29      263.58     35.24 o 
  -6  -3   2      778.07      748.01     47.28 o 
  -5  -3   2     1113.42      977.22     48.34 o 
  -4  -3   2     1619.59     1659.92     58.72 o 
  -3  -3   2     3571.68     3548.26     90.32 o 
  -1  -3   2      778.53      817.74     20.25 o 
   0  -3   2      103.73       83.55     28.53 o 
   1  -3   2      995.21      998.68     24.67 o 
   2  -3   2     2259.45     2261.58     34.42 o 
   3  -3   2     1096.21     1147.45     25.43 o 
   4  -3   2     1487.92     1406.94     40.46 o 
   5  -3   2      204.11      182.83     29.08 o 
   6  -3   2        0.74        3.63      8.80 o 
   7  -3   2       10.50        2.58      9.81 o 
  -8  -2   2       40.86       31.04     22.28 o 
  -7  -2   2      231.57      314.78     36.95 o 
  -6  -2   2      286.53      304.12     32.57 o 
  -5  -2   2      838.32      835.43     44.33 o 
  -4  -2   2     4032.35     3853.08    102.68 o 
  -3  -2   2     1683.15     1631.37     52.22 o 
  -2  -2   2      487.15      461.56     22.79 o 
  -1  -2   2     2392.68     2434.66     39.82 o 
   0  -2   2        6.46        9.29      4.22 o 
   1  -2   2     1840.70     1885.27     35.44 o 
   2  -2   2      193.15      196.04      7.13 o 
   3  -2   2      528.67      517.83     20.32 o 
   4  -2   2     1205.08     1167.72     35.18 o 
   5  -2   2      496.22      549.93     26.26 o 
   6  -2   2        7.66        9.75      9.05 o 
   7  -2   2       31.27       18.62     11.12 o 
   8  -2   2       23.26       36.35     22.19 o 
  -8  -1   2       71.06       39.21     24.72 o 
  -7  -1   2        1.07        2.68     16.56 o 
  -6  -1   2        1.10        0.00     12.13 o 
  -5  -1   2      423.59      482.27     34.37 o 
  -4  -1   2     1793.27     1751.58     60.66 o 
  -3  -1   2     2404.42     2245.65     64.44 o 
  -2  -1   2     1182.58     1231.70     28.21 o 
  -1  -1   2      943.37      930.71     20.50 o 
   0  -1   2     1177.78     1272.89     58.40 o 
   1  -1   2      195.47      197.74      9.17 o 
   2  -1   2     1449.36     1574.56     52.56 o 
   3  -1   2      407.51      367.91     16.47 o 
   4  -1   2      443.12      410.90     19.73 o 
   5  -1   2      414.95      442.33     35.52 o 
   6  -1   2       17.94        5.33      8.37 o 
   7  -1   2       24.40       35.43     18.31 o 
   8  -1   2       45.36       49.63     21.59 o 
  -8   0   2       55.29       61.17     26.57 o 
  -7   0   2        7.53        0.00     14.44 o 
  -6   0   2       25.69       20.80     15.36 o 
  -5   0   2      445.22      474.80     34.09 o 
  -4   0   2      591.36      606.96     20.70 o 
  -3   0   2      275.47      274.30     13.25 o 
  -2   0   2     1425.00     1478.55     24.54 o 
  -1   0   2     8455.57     8828.42     99.94 o 
   0   0   2     1147.73     1264.92     31.27 o 
   1   0   2    17656.79    18576.26    721.54 o 
   2   0   2     3852.45     4025.03     65.05 o 
   3   0   2     2415.50     2503.08     49.80 o 
   4   0   2     1213.90     1248.26     35.32 o 
   5   0   2      181.49      198.34     40.92 o 
   6   0   2       67.65       42.35     16.05 o 
   7   0   2       57.98       74.27     22.74 o 
   8   0   2       73.87       73.25     25.19 o 
  -8   1   2       66.33       72.14     26.43 o 
  -7   1   2      146.76      162.46     30.21 o 
  -6   1   2      207.64      252.27     20.97 o 
  -5   1   2      553.33      525.09     19.95 o 
  -4   1   2      171.75      181.77     11.17 o 
  -3   1   2       18.88       16.09      4.62 o 
  -2   1   2      247.84      225.45      8.66 o 
  -1   1   2    19089.32    18787.95    255.12 o 
   0   1   2    11054.34    11179.83    369.69 o 
   1   1   2     6712.06     7052.06    137.83 o 
   2   1   2    46678.25    46128.03    846.13 o 
   3   1   2     2567.15     2632.76     71.78 o 
   4   1   2     3934.78     3934.68    104.48 o 
   5   1   2      237.99      241.11     25.42 o 
   6   1   2        7.94       15.78     13.52 o 
   7   1   2       34.23       34.32     17.25 o 
   8   1   2       91.00      126.67     30.08 o 
  -8   2   2       38.25       22.51     21.40 o 
  -7   2   2       66.49       78.92     16.07 o 
  -6   2   2      243.98      286.19     22.33 o 
  -5   2   2      643.68      677.22     26.60 o 
  -4   2   2      224.86      234.43     20.99 o 
  -3   2   2      804.11      826.75     20.36 o 
  -2   2   2      473.20      466.72     15.95 o 
  -1   2   2     6443.60     6491.55     76.95 o 
   0   2   2     8734.97     8568.57    167.31 o 
   1   2   2      212.96      230.64     10.70 o 
   2   2   2     8088.37     8212.60    165.09 o 
   3   2   2     2963.20     2952.38     77.03 o 
   4   2   2      331.35      329.72     24.03 o 
   5   2   2       26.68       17.76     10.15 o 
   6   2   2       81.12       52.59     17.34 o 
   7   2   2      106.53      116.61     25.14 o 
   8   2   2       88.77      140.60     30.68 o 
  -7   3   2       13.81       17.47     12.46 o 
  -6   3   2      218.13      239.64     21.61 o 
  -5   3   2      585.84      666.60     23.54 o 
  -4   3   2     1463.10     1501.26     38.57 o 
  -3   3   2       57.12       58.46      9.18 o 
  -2   3   2        1.73        4.79      3.29 o 
  -1   3   2     1730.25     1741.16     27.16 o 
   0   3   2        4.81       12.50      7.33 o 
   1   3   2      385.01      381.72     10.59 o 
   2   3   2      426.78      464.14     19.79 o 
   3   3   2     6957.63     6881.66    148.21 o 
   4   3   2      439.54      436.83     26.71 o 
   5   3   2      119.19       96.41     17.85 o 
   6   3   2       93.78       86.12     19.47 o 
   7   3   2      251.23      307.07     35.01 o 
   8   3   2       27.52       56.37     23.29 o 
   9   3   2        6.80        0.00     21.08 o 
  -7   4   2        0.15        0.00     10.84 o 
  -6   4   2       56.93       73.27     15.71 o 
  -5   4   2      559.00      626.93     56.55 o 
  -4   4   2     1313.84     1310.61     41.22 o 
  -3   4   2     1004.28     1020.35     24.44 o 
  -2   4   2      397.66      374.19     24.77 o 
  -1   4   2     4401.27     4376.34     57.90 o 
   0   4   2      882.37      861.07     34.41 o 
   1   4   2        3.55        0.00      3.28 o 
   2   4   2      647.85      658.79     18.02 o 
   3   4   2     4414.71     4421.93    101.57 o 
   4   4   2      317.38      276.45     21.27 o 
   5   4   2      133.09      116.43     17.94 o 
   6   4   2      307.19      309.33     30.86 o 
   7   4   2       40.64       52.63     20.34 o 
   8   4   2       18.04        2.91     14.90 o 
   9   4   2        0.10       16.61     21.50 o 
  -7   5   2        0.30        0.00     15.36 o 
  -6   5   2       19.97       16.98     15.22 o 
  -5   5   2      180.11      199.54     35.31 o 
  -4   5   2      180.79      209.44     15.98 o 
  -3   5   2      315.68      324.35     14.13 o 
  -2   5   2      502.61      431.48     28.92 o 
  -1   5   2     3368.13     3293.97     55.41 o 
   0   5   2     3824.51     3842.15     98.71 o 
   1   5   2      760.21      731.55     16.87 o 
   2   5   2     1815.23     1779.89     53.58 o 
   3   5   2      141.44      119.54     10.17 o 
   4   5   2      121.86      158.08     18.22 o 
   5   5   2       28.10       48.30     14.71 o 
   6   5   2      294.10      294.30     31.18 o 
   7   5   2      100.49      148.30     27.49 o 
   8   5   2       40.76       52.36     21.77 o 
   9   5   2        0.40        1.20     18.77 o 
  -6   6   2       29.64       67.49     22.88 o 
  -5   6   2       86.73      112.05     24.77 o 
  -4   6   2       19.03       34.55     16.19 o 
  -3   6   2        1.26        2.24      7.07 o 
  -2   6   2      100.05      115.54     10.65 o 
  -1   6   2     2604.67     2561.64     46.43 o 
   0   6   2     3875.97     3773.92    102.96 o 
   1   6   2      496.34      485.82     29.52 o 
   2   6   2     3793.14     3625.10    110.15 o 
   3   6   2     2166.85     2111.67     44.36 o 
   4   6   2      555.57      563.61     22.55 o 
   5   6   2      157.67      129.48     19.97 o 
   6   6   2       26.76        6.64     13.61 o 
   7   6   2      190.24      222.52     31.23 o 
   8   6   2       59.82       87.32     26.20 o 
  -6   7   2       23.53       78.69     25.69 o 
  -5   7   2      113.69      171.18     30.49 o 
  -4   7   2       36.78       35.89     17.02 o 
  -3   7   2      357.57      362.20     22.14 o 
  -2   7   2       37.29       22.46     10.17 o 
  -1   7   2       78.18       86.72     19.97 o 
   0   7   2      159.27      165.65     22.51 o 
   1   7   2     1211.98     1140.47     50.19 o 
   2   7   2     1154.20     1107.33     27.77 o 
   3   7   2     2383.11     2314.94     48.73 o 
   4   7   2      279.73      275.39     16.76 o 
   5   7   2        1.84       11.72      7.69 o 
   6   7   2       22.79       38.47     16.65 o 
   7   7   2       75.61       75.70     23.11 o 
   8   7   2       58.93      122.15     28.88 o 
  -5   8   2       66.82       45.11     22.56 o 
  -4   8   2        2.72        0.00     13.88 o 
  -3   8   2       12.40       16.01     14.44 o 
  -2   8   2       53.30       74.09     13.40 o 
  -1   8   2        1.64        0.00     14.90 o 
   0   8   2       84.59      114.91     22.10 o 
   1   8   2      148.16      140.83     22.33 o 
   2   8   2     1049.82      997.43     48.62 o 
   3   8   2     1438.89     1416.39     36.45 o 
   4   8   2      178.33      194.93     16.08 o 
   5   8   2        3.10        0.00     13.75 o 
   6   8   2      149.33      170.87     48.73 o 
   7   8   2       47.24       56.37     21.45 o 
   8   8   2        9.20       17.39     19.88 o 
  -4   9   2      118.86      104.71     27.08 o 
  -3   9   2      183.70      226.95     33.67 o 
  -2   9   2      211.89      268.05     32.47 o 
  -1   9   2      211.95      205.09     30.26 o 
   0   9   2       51.32       32.98     18.45 o 
   1   9   2       34.03       38.98     16.74 o 
   2   9   2      649.37      573.56     39.67 o 
   3   9   2      722.93      737.82     44.88 o 
   4   9   2       29.06       40.45     15.96 o 
   5   9   2       19.78        7.30      9.08 o 
   6   9   2       72.93       87.10     14.94 o 
   7   9   2       23.10       22.11     11.30 o 
   8   9   2        0.20        1.47     11.02 o 
  -4  10   2       33.04       18.50     19.51 o 
  -3  10   2       35.93       58.26     23.57 o 
  -2  10   2      118.34      131.37     27.22 o 
  -1  10   2      164.29      237.42     33.63 o 
   0  10   2       37.35       59.74     23.02 o 
   1  10   2       31.61       62.73     21.36 o 
   2  10   2      133.80      170.17     28.00 o 
   3  10   2       57.64       54.98     19.42 o 
   4  10   2        9.93       29.98     15.91 o 
   5  10   2       64.86       90.13     22.37 o 
   6  10   2       47.47       53.09     19.00 o 
   7  10   2       32.68       42.25     19.97 o 
   8  10   2        0.26        1.61     12.50 o 
  -3  11   2        1.96        0.00     16.10 o 
  -2  11   2       49.91       27.58     19.74 o 
  -1  11   2       79.03       84.14     24.96 o 
   0  11   2       88.72      124.82     29.57 o 
   1  11   2      113.31      178.47     31.46 o 
   2  11   2      120.91      172.61     29.75 o 
   3  11   2      203.49      216.57     32.11 o 
   4  11   2        4.17       11.58     14.71 o 
   5  11   2        3.75        2.72     14.71 o 
   6  11   2       92.99       90.46     24.82 o 
   7  11   2       19.50       48.02     21.82 o 
  -2  12   2        3.37       11.53     16.79 o 
  -1  12   2       22.68       11.26     17.39 o 
   0  12   2       40.25       63.06     25.65 o 
   1  12   2      118.44      110.20     28.46 o 
   2  12   2      223.65      312.19     39.44 o 
   3  12   2       85.00      108.63     27.91 o 
   4  12   2        8.85       10.29     17.34 o 
   5  12   2        2.27        0.00     14.25 o 
   6  12   2       66.75       67.72     24.12 o 
  -1  13   2        0.09        0.32     18.27 o 
   0  13   2        0.74       23.25     20.90 o 
   1  13   2       63.09       94.06     30.40 o 
   2  13   2       76.02       63.84     25.42 o 
   3  13   2       21.24       18.96     20.34 o 
   4  13   2       16.75       29.84     19.70 o 
   5  13   2        4.24        8.16     17.62 o 
   6  13   2        7.67       24.59     21.54 o 
   1  14   2       12.87        0.00     21.68 o 
   2  14   2       35.29       35.61     23.53 o 
   3  14   2       14.36       35.15     23.99 o 
   4  14   2        3.58       12.45     21.13 o 
  -5 -13   3        2.96        0.00     18.17 o 
  -4 -13   3        0.11        0.00     17.34 o 
  -3 -13   3       24.16       41.33     22.88 o 
  -2 -13   3       26.00       21.36     21.59 o 
  -1 -13   3        0.12        2.35     18.36 o 
   0 -13   3        0.98        0.00     15.78 o 
  -6 -12   3        0.41        0.00     15.31 o 
  -5 -12   3       16.55        5.26     17.90 o 
  -4 -12   3        3.52       25.92     20.30 o 
  -3 -12   3       17.19       16.01     19.00 o 
  -2 -12   3       31.86        0.23     17.57 o 
  -1 -12   3        0.56        0.00     12.78 o 
   0 -12   3        0.60       10.93     18.68 o 
   1 -12   3        5.59       11.12     17.85 o 
  -7 -11   3        8.24        0.00     14.71 o 
  -6 -11   3        4.67        0.00     13.98 o 
  -5 -11   3       45.41       47.97     20.99 o 
  -4 -11   3       19.88       23.76     17.39 o 
  -3 -11   3       18.09        5.40     14.62 o 
  -2 -11   3        3.68       19.74     18.27 o 
  -1 -11   3       28.92       30.54     18.73 o 
   0 -11   3        0.02        0.00     14.53 o 
   1 -11   3        5.04        4.24     17.44 o 
   2 -11   3        1.89        0.00     15.18 o 
   3 -11   3       20.68       31.55     19.05 o 
  -7 -10   3       60.22       58.51     15.95 o 
  -6 -10   3       35.50       34.85     13.97 o 
  -5 -10   3       12.96        5.43     10.30 o 
  -4 -10   3        0.36        3.28     12.87 o 
  -3 -10   3        4.87        0.00     13.19 o 
  -2 -10   3      101.53       98.58     24.12 o 
  -1 -10   3        1.76        5.35     15.73 o 
   0 -10   3        0.80        7.24     16.10 o 
   1 -10   3      121.88       99.91     25.79 o 
   2 -10   3        0.10        1.43     15.91 o 
   3 -10   3       26.18       34.04     20.39 o 
  -8  -9   3        4.42        0.00     18.50 o 
  -7  -9   3       39.36       33.88     13.05 o 
  -6  -9   3       50.96       53.80     13.91 o 
  -5  -9   3        0.44        0.41      9.16 o 
  -4  -9   3       22.82       20.26     10.44 o 
  -3  -9   3        1.49        0.00      8.94 o 
  -2  -9   3       41.92       17.05     10.17 o 
  -1  -9   3        2.06        0.00     12.13 o 
   0  -9   3        1.40       19.65     15.68 o 
   1  -9   3      288.87      271.37     33.54 o 
   2  -9   3       11.00       21.68     17.39 o 
   3  -9   3       19.97        3.78     14.90 o 
   4  -9   3        1.72        4.80     17.25 o 
  -8  -8   3        4.34        0.00     17.30 o 
  -7  -8   3        0.04        0.00      9.34 o 
  -6  -8   3        4.67        4.01      8.92 o 
  -5  -8   3       89.42       90.35     14.01 o 
  -4  -8   3       11.73        0.95      8.31 o 
  -3  -8   3      442.63      394.79     22.01 o 
  -2  -8   3        0.94        0.00      6.89 o 
  -1  -8   3        3.76        6.69     15.91 o 
   0  -8   3       99.86      112.85     12.90 o 
   1  -8   3       54.33       58.31     19.93 o 
   2  -8   3      180.03      190.88     28.78 o 
   3  -8   3        0.04        5.77     14.62 o 
   4  -8   3       33.22       25.32     17.53 o 
   5  -8   3        7.41        8.67     16.19 o 
  -8  -7   3        3.44       24.91     21.63 o 
  -7  -7   3        1.81        3.53      8.99 o 
  -6  -7   3       99.71       84.78     23.46 o 
  -5  -7   3       32.19       36.49     11.14 o 
  -4  -7   3      126.94      131.76     24.63 o 
  -3  -7   3      156.39      140.88     19.19 o 
  -2  -7   3       28.88       40.80     17.07 o 
  -1  -7   3        0.20        0.00      6.59 o 
   0  -7   3       31.24       41.62      8.90 o 
   1  -7   3        2.93        5.76      7.50 o 
   2  -7   3       30.46       34.32      9.92 o 
   3  -7   3       61.54       55.26     11.46 o 
   4  -7   3       22.39       26.15     16.38 o 
   5  -7   3       12.30       11.90     15.04 o 
   6  -7   3        2.72       11.95     17.99 o 
  -8  -6   3       48.68       21.13     21.03 o 
  -7  -6   3        8.50       51.85     21.82 o 
  -6  -6   3      167.38      116.43     24.54 o 
  -5  -6   3      135.27      146.83     14.95 o 
  -4  -6   3       24.56       15.40      7.82 o 
  -3  -6   3       14.36       20.07      7.66 o 
  -2  -6   3        4.72        1.63      5.88 o 
  -1  -6   3        1.68        0.00      5.38 o 
   0  -6   3       85.72       80.23     10.27 o 
   1  -6   3        3.03       12.93      6.46 o 
   2  -6   3      215.68      216.58     16.50 o 
   3  -6   3      210.76      202.27     27.22 o 
   4  -6   3        7.04       12.87      8.25 o 
   5  -6   3       65.05       71.31     14.70 o 
   6  -6   3       11.95        3.51     13.93 o 
  -8  -5   3       62.40       60.15     25.65 o 
  -7  -5   3       48.79       66.19     23.85 o 
  -6  -5   3        6.38        8.16     15.31 o 
  -5  -5   3       46.92       70.21     19.14 o 
  -4  -5   3       62.85       44.26      8.76 o 
  -3  -5   3      193.51      196.19     12.86 o 
  -2  -5   3      884.48      932.88     26.64 o 
  -1  -5   3     1202.61     1283.11     31.86 o 
   0  -5   3      627.31      638.69     21.80 o 
   1  -5   3      837.40      843.45     26.37 o 
   2  -5   3      363.32      368.66     18.82 o 
   3  -5   3      291.74      300.20     28.81 o 
   4  -5   3      114.47       92.08     13.84 o 
   5  -5   3       55.53       69.77     13.67 o 
   6  -5   3        1.54        4.69      9.93 o 
   7  -5   3       17.23       13.70     12.52 o 
  -8  -4   3       53.44       74.96     26.43 o 
  -7  -4   3       43.49       77.63     24.77 o 
  -6  -4   3       55.78       62.04     21.86 o 
  -5  -4   3       17.05       17.16     14.85 o 
  -4  -4   3       29.87       23.43     12.78 o 
  -3  -4   3       99.27      111.70      9.53 o 
  -2  -4   3        7.96        1.00      9.27 o 
  -1  -4   3      883.66      990.95     25.58 o 
   0  -4   3     2203.66     2191.60     43.27 o 
   1  -4   3      164.33      173.47     11.89 o 
   2  -4   3      697.49      713.93     23.23 o 
   3  -4   3      582.22      575.12     35.33 o 
   4  -4   3      105.54      136.33     14.75 o 
   5  -4   3       19.80       25.10     15.01 o 
   6  -4   3       66.20       86.46     15.91 o 
   7  -4   3        0.08        0.00      9.88 o 
  -8  -3   3        8.26       10.38     20.67 o 
  -7  -3   3       21.93       11.85     17.99 o 
  -6  -3   3       21.77       18.82     17.48 o 
  -5  -3   3        7.55       32.15     15.08 o 
  -4  -3   3       90.21      118.64     18.59 o 
  -3  -3   3       57.25       44.47     12.45 o 
  -2  -3   3      132.66      127.26     14.81 o 
  -1  -3   3       30.21       54.20     15.18 o 
   0  -3   3     2906.56     2935.46     50.90 o 
   1  -3   3       86.28       75.29      7.94 o 
   2  -3   3        1.53        0.00      4.68 o 
   3  -3   3       43.34       43.67      8.27 o 
   4  -3   3       22.73       24.30     11.23 o 
   5  -3   3       12.82        5.75      7.06 o 
   6  -3   3      110.10      108.57     16.87 o 
   7  -3   3       14.36        0.00      9.87 o 
  -8  -2   3        2.24        4.24     19.79 o 
  -7  -2   3        2.17        0.00     14.81 o 
  -6  -2   3      101.21      103.97     23.99 o 
  -5  -2   3        3.03        0.00     10.98 o 
  -4  -2   3        0.78        0.83     10.93 o 
  -3  -2   3      333.20      398.04     25.05 o 
  -2  -2   3       12.34        3.97      7.10 o 
  -1  -2   3      124.28      130.66      8.42 o 
   0  -2   3     2661.28     2627.59     64.39 o 
   1  -2   3      177.80      179.51     15.06 o 
   2  -2   3      325.39      356.13     15.34 o 
   3  -2   3       17.44       20.62      8.35 o 
   4  -2   3      253.15      251.02     26.55 o 
   5  -2   3       47.43       41.82     10.16 o 
   6  -2   3        0.01        0.00      7.00 o 
   7  -2   3        3.47        0.00      8.42 o 
   8  -2   3        1.17        0.00     17.48 o 
  -8  -1   3        8.18       19.79     19.56 o 
  -7  -1   3        0.13        0.00     14.90 o 
  -6  -1   3      473.83      467.78     40.09 o 
  -5  -1   3        0.42        9.41     12.96 o 
  -4  -1   3        0.09        0.00      9.18 o 
  -3  -1   3      167.65      171.68     12.67 o 
  -2  -1   3      176.83      151.22     19.21 o 
  -1  -1   3        7.41        5.85      2.74 o 
   0  -1   3       16.33       18.57      3.19 o 
   1  -1   3     2481.59     2461.87     42.56 o 
   2  -1   3     1769.62     1802.81     37.51 o 
   3  -1   3      206.85      199.47     12.88 o 
   4  -1   3     1112.73     1128.77     34.54 o 
   5  -1   3      100.46      115.07     14.47 o 
   6  -1   3       90.52      114.01     15.88 o 
   7  -1   3        7.59        0.00     10.38 o 
   8  -1   3        3.50       17.94     19.19 o 
  -8   0   3       27.65       43.18     24.36 o 
  -7   0   3        2.55        2.35     16.47 o 
  -6   0   3       79.07      102.50     23.62 o 
  -5   0   3        9.13       11.75      7.97 o 
  -4   0   3        0.06        1.10      4.35 o 
  -3   0   3       83.70       74.89      8.18 o 
  -2   0   3      693.96      672.25     15.00 o 
  -1   0   3     1300.85     1325.95     20.01 o 
   0   0   3    16917.85    17213.94    340.61 o 
   1   0   3      795.66      784.03     18.38 o 
   3   0   3       85.50      101.21      9.83 o 
   4   0   3        0.44        0.00      4.77 o 
   5   0   3       19.01       25.88     12.13 o 
   6   0   3       96.96       72.65     19.47 o 
   7   0   3       87.99      104.02     24.72 o 
   8   0   3       74.69       71.87     23.94 o 
  -8   1   3       46.17       77.91     28.69 o 
  -7   1   3        3.93        0.00     14.99 o 
  -6   1   3        2.35        0.00      7.55 o 
  -5   1   3        4.98        0.00      5.40 o 
  -4   1   3       20.16       13.79      5.20 o 
  -3   1   3      364.82      349.64     12.81 o 
  -2   1   3        0.06        3.05      2.99 o 
   0   1   3      967.40      977.70     18.76 o 
   1   1   3     1967.51     2081.58     50.79 o 
   2   1   3     4058.40     4072.14     93.13 o 
   3   1   3       29.30       38.75      9.96 o 
   4   1   3     4100.82     4142.21    109.14 o 
   5   1   3      363.04      360.68     29.29 o 
   6   1   3      133.53      149.82     25.19 o 
   7   1   3       35.67       39.72     18.08 o 
   8   1   3       60.12       80.54     25.09 o 
  -7   2   3        0.08        0.00      9.00 o 
  -6   2   3        0.01        0.00      6.93 o 
  -5   2   3       71.12       75.87     10.26 o 
  -4   2   3        1.71        1.84      4.81 o 
  -3   2   3       65.94       60.96      6.90 o 
  -1   2   3     4851.37     4729.58     59.16 o 
   0   2   3      169.39      158.82      9.71 o 
   2   2   3     3227.64     3525.98     82.06 o 
   4   2   3      816.36      883.31     40.64 o 
   5   2   3      893.35      821.13     43.13 o 
   6   2   3      287.78      238.39     28.74 o 
   7   2   3        7.06        4.71     13.15 o 
   8   2   3       19.36        9.09     15.96 o 
  -7   3   3        1.66        0.00     11.42 o 
  -6   3   3        7.19        0.00      9.81 o 
  -5   3   3       14.41        8.31      8.52 o 
  -4   3   3        1.42        0.00      4.86 o 
  -3   3   3        0.13        1.94      4.17 o 
  -2   3   3      657.71      682.45     17.16 o 
  -1   3   3      664.54      713.22     15.50 o 
   0   3   3     3205.38     3200.02     49.04 o 
   1   3   3      605.96      587.12     22.97 o 
   2   3   3       30.16       29.75      6.55 o 
   3   3   3     2338.99     2396.86     66.24 o 
   4   3   3     1013.89     1093.28     44.74 o 
   5   3   3      173.57      189.40     22.70 o 
   6   3   3       55.69       73.62     19.88 o 
   7   3   3       45.59       19.05     14.81 o 
   8   3   3        0.38        0.00     14.53 o 
  -7   4   3        4.19        0.00     12.78 o 
  -6   4   3       38.24       28.24     12.00 o 
  -5   4   3       20.17       14.66      7.60 o 
  -4   4   3        6.00        2.57      4.70 o 
  -3   4   3        0.87        0.00      4.34 o 
  -2   4   3       77.81       84.56      7.33 o 
  -1   4   3        4.30        5.75      3.33 o 
   0   4   3       50.54       59.83     11.16 o 
   1   4   3     3597.11     3598.91     55.49 o 
   2   4   3      403.72      435.53     14.61 o 
   3   4   3      813.82      868.59     33.95 o 
   4   4   3      922.12      903.46     39.21 o 
   5   4   3        1.01        8.99      9.87 o 
   6   4   3       63.57       30.35     14.12 o 
   7   4   3       77.14       60.20     19.79 o 
   8   4   3        4.61       17.85     17.62 o 
   9   4   3       21.89       36.26     23.99 o 
  -6   5   3       16.36        1.15     12.87 o 
  -5   5   3        1.25        0.00     10.29 o 
  -4   5   3       11.04       20.82      9.59 o 
  -3   5   3       35.29       23.46     10.96 o 
  -2   5   3       38.87       34.45      6.10 o 
  -1   5   3        1.55        0.50      3.58 o 
   0   5   3      491.58      481.21     27.86 o 
   1   5   3      774.60      767.11     33.67 o 
   2   5   3     1548.06     1519.53     31.42 o 
   3   5   3        3.42        2.12      6.04 o 
   4   5   3       18.36        6.04      7.10 o 
   5   5   3        0.61        0.00      7.15 o 
   6   5   3      251.35      271.56     29.11 o 
   7   5   3      119.75      159.05     27.40 o 
   8   5   3        6.42       24.68     18.36 o 
   9   5   3       17.91       18.77     20.07 o 
  -6   6   3        0.25        0.00     13.88 o 
  -5   6   3        0.82        0.00     13.24 o 
  -4   6   3       18.91       15.52      8.84 o 
  -3   6   3       10.17        1.48      8.81 o 
  -2   6   3      127.94      141.60     13.73 o 
  -1   6   3      641.85      560.87     34.97 o 
   0   6   3        9.48       29.43     13.01 o 
   1   6   3      126.84      129.48     17.11 o 
   2   6   3      621.96      604.81     18.30 o 
   3   6   3      695.77      712.45     22.81 o 
   4   6   3      357.36      339.00     23.99 o 
   5   6   3      283.75      274.92     26.43 o 
   6   6   3      141.99      127.45     23.48 o 
   7   6   3       81.49      151.07     27.40 o 
   8   6   3       11.37       14.48     19.05 o 
  -6   7   3        0.62        0.00     17.85 o 
  -5   7   3        0.28        3.83     14.53 o 
  -4   7   3        8.30       20.90     15.64 o 
  -3   7   3       35.84       31.00     17.09 o 
  -2   7   3       47.05       43.52     10.84 o 
  -1   7   3      729.02      805.35     45.07 o 
   0   7   3       31.01       32.94     14.12 o 
   1   7   3        2.47        0.00      7.70 o 
   2   7   3       10.13        1.43      4.86 o 
   3   7   3      186.56      188.75     13.22 o 
   4   7   3      706.69      698.64     25.81 o 
   5   7   3      319.96      326.37     20.16 o 
   6   7   3       51.21       17.99     14.85 o 
   7   7   3       45.66       41.65     19.33 o 
   8   7   3        8.80        4.47     18.31 o 
  -5   8   3        0.76        5.90     15.96 o 
  -4   8   3        5.55       12.69     15.45 o 
  -3   8   3        5.35        6.60     13.38 o 
  -2   8   3      203.54      206.65     28.74 o 
  -1   8   3      347.43      361.37     35.10 o 
   0   8   3       64.48       60.47     19.28 o 
   1   8   3      508.48      462.39     34.64 o 
   2   8   3        1.19       25.46     12.92 o 
   3   8   3      103.72       80.40     17.30 o 
   4   8   3        7.67        9.93      7.88 o 
   5   8   3       45.73       47.50     10.85 o 
   6   8   3        1.33        0.00      7.89 o 
   7   8   3       28.70        6.27     17.02 o 
   8   8   3        6.03        0.00     15.08 o 
  -4   9   3        0.65        0.00     14.62 o 
  -3   9   3        1.85        7.93     15.31 o 
  -2   9   3       40.62       18.52     35.47 o 
  -1   9   3        1.68        0.00     15.82 o 
   0   9   3       13.57       10.98     16.01 o 
   1   9   3       66.85       82.85     21.40 o 
   2   9   3      145.23      145.72     24.12 o 
   3   9   3      160.49      193.88     25.92 o 
   4   9   3        1.00        1.25      9.50 o 
   5   9   3        7.28       13.42     12.82 o 
   6   9   3       31.71       36.63     11.67 o 
   7   9   3        2.12        0.00     11.23 o 
   8   9   3       18.96       10.06     11.52 o 
  -4  10   3        3.76        6.27     16.28 o 
  -3  10   3        0.62        0.00     16.05 o 
  -2  10   3        0.81        0.00     14.85 o 
  -1  10   3        4.67        0.00     15.18 o 
   0  10   3      141.12      148.49     28.32 o 
   1  10   3      102.71      129.80     25.69 o 
   2  10   3       20.84       11.07     13.61 o 
   3  10   3       39.29       42.25     16.10 o 
   4  10   3        7.05        3.23     12.22 o 
   5  10   3       30.41       65.27     20.20 o 
   6  10   3       68.27       79.71     22.60 o 
   7  10   3        2.57       18.68     15.82 o 
   8  10   3        1.88        9.87     15.27 o 
  -3  11   3        2.90        0.74     16.98 o 
  -2  11   3       15.64       32.47     19.60 o 
  -1  11   3        3.38       15.55     17.48 o 
   0  11   3        8.58        9.96     17.44 o 
   1  11   3        6.33       33.95     18.22 o 
   2  11   3      104.90      122.42     26.20 o 
   3  11   3       91.65       94.93     25.19 o 
   4  11   3        9.06        0.00     13.56 o 
   5  11   3        0.40        0.00     11.62 o 
   6  11   3       96.38      142.12     30.49 o 
   7  11   3       29.73       30.86     20.53 o 
  -2  12   3       15.60        2.21     16.65 o 
  -1  12   3       15.59       17.44     20.76 o 
   0  12   3       23.75       22.14     21.73 o 
   1  12   3        1.25        4.61     18.13 o 
   2  12   3        1.31        0.88     14.53 o 
   3  12   3       31.95       60.34     22.65 o 
   4  12   3       19.41        3.97     15.36 o 
   5  12   3        7.36        0.00     15.18 o 
   6  12   3        5.99        8.63     16.88 o 
   0  13   3        3.66        0.00     17.34 o 
   1  13   3        3.66        4.57     19.10 o 
   2  13   3       21.74        0.00     16.79 o 
   3  13   3        4.04        0.00     16.65 o 
   4  13   3       45.26       28.05     20.57 o 
   5  13   3        2.51        0.00     13.93 o 
   6  13   3       11.22        0.00     17.25 o 
   2  14   3        3.88        9.73     20.25 o 
   3  14   3        0.93        1.52     18.82 o 
   4  14   3        1.89       19.93     20.25 o 
  -4 -13   4       19.26       34.92     22.60 o 
  -3 -13   4       64.13      126.21     32.15 o 
  -2 -13   4       25.13       35.84     24.26 o 
  -1 -13   4        0.05        0.00     18.73 o 
   0 -13   4        7.72        3.60     18.77 o 
  -6 -12   4        7.45        0.00     19.65 o 
  -5 -12   4        3.88        0.00     16.24 o 
  -4 -12   4       42.99       64.12     24.96 o 
  -3 -12   4      156.68      187.19     33.12 o 
  -2 -12   4       85.13       99.78     28.14 o 
  -1 -12   4        1.70       29.38     19.74 o 
   0 -12   4        0.18        9.18     19.14 o 
   1 -12   4        6.01        0.00     16.42 o 
  -6 -11   4        6.50       10.56     17.44 o 
  -5 -11   4        0.15        0.37     15.04 o 
  -4 -11   4       16.42       10.19     15.64 o 
  -3 -11   4      178.73      195.95     31.23 o 
  -2 -11   4      128.01      170.90     31.00 o 
  -1 -11   4      100.79      104.76     27.40 o 
   0 -11   4       73.61       94.75     25.97 o 
   1 -11   4       59.33       71.87     23.29 o 
   2 -11   4        3.05       16.56     17.71 o 
  -7 -10   4       71.31       91.29     28.28 o 
  -6 -10   4        2.20        9.53     11.56 o 
  -5 -10   4       14.07        5.50     10.82 o 
  -4 -10   4       27.06       34.90     12.37 o 
  -3 -10   4       71.02       72.33     21.73 o 
  -2 -10   4       33.13       43.54     19.65 o 
  -1 -10   4      202.84      209.88     30.95 o 
   0 -10   4      113.88      129.11     26.94 o 
   1 -10   4      125.22      143.55     27.77 o 
   2 -10   4      113.57      132.25     28.37 o 
   3 -10   4        1.79        2.95     16.84 o 
  -7  -9   4       54.90       71.04     24.86 o 
  -6  -9   4       35.17       39.96     19.97 o 
  -5  -9   4       12.01       11.23      9.77 o 
  -4  -9   4        5.99        7.81     10.62 o 
  -3  -9   4        3.60        2.59      9.24 o 
  -2  -9   4       16.69        7.97     18.57 o 
  -1  -9   4       19.99        0.00      7.65 o 
   0  -9   4       31.89       44.51     19.05 o 
   1  -9   4       73.58       82.85     22.65 o 
   2  -9   4      105.70       95.58     25.46 o 
   3  -9   4        8.22       43.82     18.87 o 
   4  -9   4       19.92       33.54     21.63 o 
  -8  -8   4       12.97        0.92     20.57 o 
  -7  -8   4       24.28       33.12     21.36 o 
  -6  -8   4      106.94      115.98     16.48 o 
  -5  -8   4       77.99       85.17     14.05 o 
  -4  -8   4      473.16      495.28     54.04 o 
  -3  -8   4      926.55      928.56     39.28 o 
  -2  -8   4       61.73       55.47     11.89 o 
  -1  -8   4       71.89       67.80     11.90 o 
   0  -8   4       19.15       12.05      8.70 o 
   1  -8   4        7.57        3.13     10.15 o 
   2  -8   4       77.62       49.68     20.11 o 
   3  -8   4      155.69      188.34     29.75 o 
   4  -8   4       53.33       63.10     22.19 o 
   5  -8   4       86.05       74.64     25.37 o 
  -8  -7   4       20.29       19.60     20.16 o 
  -7  -7   4       49.82        1.75     17.44 o 
  -6  -7   4       36.56       25.46     13.42 o 
  -5  -7   4      279.16      230.39     28.12 o 
  -4  -7   4     2211.65     2146.65     52.34 o 
  -3  -7   4     2382.12     2367.23     54.29 o 
  -2  -7   4      456.47      463.51     22.00 o 
  -1  -7   4       45.69       79.48     13.56 o 
   0  -7   4      101.49       89.39     12.06 o 
   1  -7   4      204.49      208.53     17.09 o 
   2  -7   4        8.73        0.00      7.55 o 
   3  -7   4       83.71       80.23     19.40 o 
   4  -7   4      101.31       86.64     19.03 o 
   5  -7   4      130.98      126.02     29.25 o 
  -8  -6   4       30.37       38.38     22.93 o 
  -7  -6   4       24.61       36.90     22.33 o 
  -6  -6   4       10.71        2.37      6.78 o 
  -5  -6   4       22.12        5.62      6.93 o 
  -4  -6   4     1058.45     1001.90     49.36 o 
  -2  -6   4      661.45      629.23     23.96 o 
  -1  -6   4      963.52     1018.60     55.28 o 
   0  -6   4      452.43      454.98     20.39 o 
   1  -6   4      280.95      238.85     19.30 o 
   2  -6   4      102.56       77.28     11.88 o 
   3  -6   4        4.23        6.28     13.17 o 
   4  -6   4      266.09      295.18     21.92 o 
   5  -6   4       41.83       37.53     12.17 o 
   6  -6   4       34.41       45.40     13.78 o 
  -8  -5   4       40.85       53.00     23.80 o 
  -7  -5   4       31.78       13.84     19.51 o 
  -6  -5   4        2.82       11.02     15.50 o 
  -5  -5   4       19.66       16.37      8.14 o 
  -4  -5   4      385.13      379.47     18.56 o 
  -3  -5   4     1424.33     1464.76     36.58 o 
  -2  -5   4      127.97      109.81     10.53 o 
  -1  -5   4      281.85      280.38     15.40 o 
   0  -5   4     4796.22     4621.91     79.62 o 
   1  -5   4       80.90       62.17     15.73 o 
   2  -5   4       43.03       46.52      9.83 o 
   3  -5   4      153.43      158.86     15.94 o 
   4  -5   4      217.98      175.54     17.40 o 
   5  -5   4       94.63       92.84     15.14 o 
   6  -5   4       59.30       53.35     18.45 o 
  -8  -4   4       70.05       91.01     29.34 o 
  -7  -4   4      146.77      173.16     31.37 o 
  -6  -4   4       16.71       18.68     17.44 o 
  -5  -4   4      112.97       90.55     21.40 o 
  -4  -4   4       64.05       58.58     16.05 o 
  -3  -4   4      200.58      186.75     11.93 o 
  -2  -4   4       23.13       37.83      7.08 o 
  -1  -4   4      113.30       97.97     14.46 o 
   0  -4   4     2745.45     2876.73     53.83 o 
   1  -4   4     1624.70     1607.20     37.65 o 
   2  -4   4      692.87      697.21     25.25 o 
   3  -4   4      914.86      891.42     31.55 o 
   4  -4   4      505.17      467.64     24.37 o 
   5  -4   4      317.11      306.30     22.98 o 
   6  -4   4       18.29        9.85      8.92 o 
   7  -4   4        4.90        6.30     10.46 o 
  -8  -3   4       44.75       22.65     22.51 o 
  -7  -3   4      135.51      139.68     29.89 o 
  -6  -3   4       85.81       82.57     23.80 o 
  -5  -3   4      743.61      737.50     44.05 o 
  -4  -3   4     1745.33     1775.56     64.39 o 
  -3  -3   4      261.73      272.48     22.74 o 
  -2  -3   4       95.97       88.61     10.13 o 
  -1  -3   4       28.60       29.28      6.05 o 
   0  -3   4       39.51       33.26      9.18 o 
   1  -3   4     1560.27     1551.22     34.84 o 
   2  -3   4      418.47      379.16     17.79 o 
   3  -3   4     1770.93     1866.99     65.32 o 
   4  -3   4     1579.04     1500.80     61.72 o 
   5  -3   4      192.19      237.52     19.90 o 
   6  -3   4        1.22        2.51      8.89 o 
   7  -3   4        5.16        0.00     10.63 o 
  -8  -2   4       28.83       61.77     26.11 o 
  -7  -2   4       35.50       36.99     21.36 o 
  -6  -2   4      200.34      200.80     30.12 o 
  -5  -2   4     1820.77     1746.50     69.05 o 
  -4  -2   4     6591.00     6331.08    152.27 o 
  -3  -2   4     2977.84     2833.05     80.31 o 
  -2  -2   4      250.28      249.50     13.75 o 
  -1  -2   4      443.80      443.66     11.68 o 
   0  -2   4      387.23      384.57     13.55 o 
   1  -2   4      165.77      173.33     15.45 o 
   2  -2   4       11.65       15.08      7.91 o 
   3  -2   4     1145.88     1063.83     31.93 o 
   4  -2   4     1142.01     1030.04     34.10 o 
   5  -2   4      162.55      168.71     17.51 o 
   6  -2   4       17.00       28.89     10.63 o 
   7  -2   4       24.58       23.49     18.01 o 
   8  -2   4       10.94        1.80     17.48 o 
  -8  -1   4       10.27        0.00     18.17 o 
  -7  -1   4        7.75       28.05     19.19 o 
  -6  -1   4        5.09        0.00     13.47 o 
  -5  -1   4      685.30      722.97     43.31 o 
  -4  -1   4     3358.05     3305.44     68.75 o 
  -3  -1   4     1828.93     1695.42     47.14 o 
  -2  -1   4     3893.57     3851.92     67.74 o 
  -1  -1   4      485.97      478.93     10.34 o 
   0  -1   4      344.85      338.93      9.13 o 
   1  -1   4       25.64       22.60      4.36 o 
   2  -1   4       34.76       40.80      6.86 o 
   3  -1   4      652.37      606.39     41.10 o 
   4  -1   4     1444.40     1414.30     39.80 o 
   5  -1   4      321.18      322.49     21.01 o 
   6  -1   4       37.42       27.98     10.46 o 
   7  -1   4       70.80       83.12     23.25 o 
   8  -1   4        0.18        0.00     16.42 o 
  -8   0   4        2.17       21.36     21.63 o 
  -7   0   4        8.45        1.38     15.91 o 
  -6   0   4        0.47        0.00     13.15 o 
  -5   0   4       60.33       61.96     12.36 o 
  -4   0   4     1204.77     1168.13     59.99 o 
  -3   0   4      814.49      784.38     19.27 o 
  -2   0   4      858.05      822.24     16.95 o 
  -1   0   4     3852.25     3778.62     62.78 o 
   0   0   4    11170.59    11655.01    164.46 o 
   2   0   4      204.12      257.64     34.94 o 
   3   0   4     1022.64      960.48     39.81 o 
   4   0   4     1345.59     1364.70     38.32 o 
   5   0   4      201.96      206.79     24.77 o 
   6   0   4       86.80       85.57     21.22 o 
   7   0   4      114.63       70.90     22.28 o 
   8   0   4       20.43       46.40     20.71 o 
  -8   1   4       20.10       39.58     24.45 o 
  -7   1   4       68.53       57.71     22.42 o 
  -6   1   4       47.54       46.46     12.90 o 
  -5   1   4      168.70      189.58     13.70 o 
  -4   1   4      422.34      454.53     18.05 o 
  -3   1   4      778.38      756.37     19.33 o 
  -2   1   4      395.75      392.10     13.64 o 
  -1   1   4     5336.09     5166.88     95.81 o 
   0   1   4    27563.05    25195.34    497.35 o 
   1   1   4       67.18       72.14      9.78 o 
   2   1   4        4.25        7.93      7.01 o 
   3   1   4     3980.66     3897.08     98.76 o 
   4   1   4     1821.82     1825.89     64.39 o 
   5   1   4      322.50      340.01     28.60 o 
   6   1   4      368.24      407.96     34.97 o 
   7   1   4      119.75      142.86     27.58 o 
   8   1   4      121.62       65.92     24.36 o 
  -7   2   4      146.73      105.08     28.55 o 
  -6   2   4      151.35      152.91     14.71 o 
  -5   2   4      698.90      682.63     23.56 o 
  -4   2   4      599.15      584.05     25.68 o 
  -3   2   4        3.88        1.60      4.05 o 
  -2   2   4        2.84        9.17      3.72 o 
  -1   2   4     4604.60     4689.39     62.47 o 
   0   2   4     2980.66     3099.77     45.42 o 
   1   2   4      732.01      702.67     24.63 o 
   2   2   4     1305.94     1383.89     42.99 o 
   3   2   4     5961.00     5931.56    135.48 o 
   4   2   4     6160.75     6054.26    145.26 o 
   5   2   4       40.58       42.53     13.56 o 
   6   2   4      131.56       75.70     19.37 o 
   7   2   4      190.62      220.95     31.04 o 
   8   2   4       98.95       98.81     26.52 o 
  -7   3   4       41.00       47.14     22.83 o 
  -6   3   4      211.99      222.58     16.91 o 
  -5   3   4      760.57      835.12     26.82 o 
  -4   3   4      336.61      330.84     26.01 o 
  -3   3   4      240.92      216.83     11.64 o 
  -2   3   4        8.04        6.43      4.32 o 
  -1   3   4       76.37       73.43      5.99 o 
   0   3   4     1175.61     1231.63     24.19 o 
   1   3   4      126.46      128.36      7.23 o 
   2   3   4     1442.77     1487.91     43.59 o 
   3   3   4     1454.71     1348.09     46.59 o 
   4   3   4     3057.58     2962.39     85.06 o 
   5   3   4       25.70       34.37     12.78 o 
   6   3   4       12.70       11.12     12.22 o 
   7   3   4      172.57      152.78     27.58 o 
   8   3   4       10.36       16.24     16.05 o 
  -6   4   4      100.14      103.84     17.19 o 
  -5   4   4      303.20      378.44     23.13 o 
  -4   4   4      875.60      892.71     26.15 o 
  -3   4   4     1378.49     1402.98     30.42 o 
  -2   4   4     3384.25     3286.15     49.88 o 
  -1   4   4        6.56        3.07      3.93 o 
   0   4   4      140.69      146.87      6.87 o 
   1   4   4      282.38      264.22     17.34 o 
   2   4   4      787.01      777.43     21.02 o 
   3   4   4     3164.51     3074.25     79.16 o 
   4   4   4      541.46      502.20     29.34 o 
   5   4   4      525.59      594.96     36.16 o 
   6   4   4        7.56        4.98     11.07 o 
   7   4   4       84.42       99.45     22.56 o 
   8   4   4        0.37        0.00     11.76 o 
  -6   5   4       31.26       48.16     19.37 o 
  -5   5   4       60.53       93.09     21.36 o 
  -4   5   4      540.92      571.41     27.70 o 
  -3   5   4      879.49      878.61     24.36 o 
  -2   5   4     1904.41     1890.02     34.75 o 
  -1   5   4     2126.07     2043.08     33.52 o 
   0   5   4      274.55      313.76     22.88 o 
   1   5   4      574.21      594.21     18.96 o 
   2   5   4      526.27      494.34     16.16 o 
   3   5   4     1266.40     1313.96     43.59 o 
   4   5   4      454.24      441.77     27.40 o 
   5   5   4      447.72      448.00     31.04 o 
   6   5   4        8.58       20.62     12.50 o 
   7   5   4      158.66      179.30     27.40 o 
   8   5   4        6.15        0.00     14.25 o 
  -6   6   4       18.37       18.41     16.88 o 
  -5   6   4       26.43       43.82     17.30 o 
  -4   6   4       53.50       18.01     26.85 o 
  -3   6   4      146.58      150.04     15.74 o 
  -2   6   4      971.09      898.97     32.02 o 
  -1   6   4     1497.52     1497.46     41.64 o 
   0   6   4      598.90      564.56     32.94 o 
   1   6   4      552.78      589.15     31.97 o 
   2   6   4      458.65      428.99     27.91 o 
   3   6   4      864.98      820.84     24.29 o 
   4   6   4      821.36      830.86     36.44 o 
   5   6   4      140.57      123.99     18.68 o 
   6   6   4      420.06      404.50     33.40 o 
   7   6   4      153.18      178.01     28.37 o 
   8   6   4       22.31       22.42     18.68 o 
  -5   7   4       42.34       55.72     20.53 o 
  -4   7   4        6.29       17.94     14.85 o 
  -3   7   4       21.06       13.82      9.73 o 
  -2   7   4      169.90      157.32     26.18 o 
  -1   7   4      197.80      145.57     15.36 o 
   0   7   4        7.22        6.27     11.72 o 
   1   7   4       31.83       44.84     13.93 o 
   2   7   4     3112.50     3147.60     92.49 o 
   3   7   4      666.41      649.08     22.40 o 
   4   7   4      585.05      611.35     24.14 o 
   5   7   4       44.60       31.78     13.98 o 
   6   7   4      429.92      423.73     34.23 o 
   7   7   4      160.80      216.25     30.72 o 
   8   7   4       40.15       44.10     20.62 o 
  -5   8   4       49.06       42.71     21.36 o 
  -4   8   4        5.40        3.04     14.21 o 
  -3   8   4       40.92       23.50     31.94 o 
  -2   8   4        3.44        4.39      8.20 o 
  -1   8   4       15.17       13.38      8.45 o 
   0   8   4       94.56       95.49     20.62 o 
   1   8   4        2.91       10.75     12.04 o 
   2   8   4      851.68      860.57     45.62 o 
   3   8   4      595.64      595.10     37.27 o 
   4   8   4      123.17      136.92     17.16 o 
   5   8   4      151.66      135.19     15.39 o 
   6   8   4       97.10      103.19     17.02 o 
   7   8   4       80.60       49.22     20.94 o 
   8   8   4       15.49       23.62     18.96 o 
  -4   9   4       64.38       47.97     21.50 o 
  -3   9   4      163.97      205.96     31.78 o 
  -2   9   4       49.72       51.93     16.03 o 
  -1   9   4       12.91        9.96      9.25 o 
   0   9   4       47.54       16.56     15.31 o 
   1   9   4       89.65      100.74     22.51 o 
   2   9   4      416.19      376.13     33.40 o 
   3   9   4      575.86      598.83     40.41 o 
   4   9   4       64.54       56.78     18.04 o 
   5   9   4      101.82      102.17     22.79 o 
   6   9   4       74.76       83.08     20.71 o 
   7   9   4        1.68        0.00     10.59 o 
   8   9   4        0.12        4.33     21.20 o 
  -4  10   4       45.61       12.09     19.74 o 
  -3  10   4       75.50       86.31     26.48 o 
  -2  10   4      239.49      265.16     35.68 o 
  -1  10   4       53.74       54.67     13.95 o 
   0  10   4       28.97        0.00     15.27 o 
   1  10   4      106.83      129.53     26.20 o 
   2  10   4      372.30      374.65     37.46 o 
   3  10   4       99.62      151.62     26.52 o 
   4  10   4       19.95       15.68     14.71 o 
   5  10   4       94.38      100.93     24.49 o 
   6  10   4       47.82       46.27     19.19 o 
   7  10   4        3.92        0.83     11.49 o 
  -3  11   4       14.29       10.06     17.90 o 
  -2  11   4      102.85      112.88     28.55 o 
  -1  11   4       24.39       38.93     12.71 o 
   0  11   4       13.34       16.47     19.37 o 
   1  11   4       92.91       95.58     25.51 o 
   2  11   4       65.44       61.58     21.13 o 
   3  11   4       17.08       55.45     19.33 o 
   4  11   4       82.58       44.38     19.47 o 
   5  11   4      144.43      147.79     28.28 o 
   6  11   4       40.43       62.55     22.37 o 
   7  11   4       24.71        5.72     14.81 o 
  -2  12   4       13.10       24.26     19.88 o 
  -1  12   4        5.91        4.20     18.59 o 
   0  12   4       14.51       15.87     18.82 o 
   1  12   4       80.47      110.71     29.11 o 
   2  12   4       69.09       76.66     25.42 o 
   3  12   4       72.11       69.19     23.57 o 
   4  12   4       21.10       46.82     20.85 o 
   5  12   4       83.13       45.71     20.71 o 
   6  12   4       37.69       80.03     26.66 o 
   0  13   4        3.08       10.52     18.68 o 
   1  13   4        3.34        0.00     18.54 o 
   2  13   4       48.83       75.97     26.43 o 
   3  13   4       20.40        4.47     16.56 o 
   4  13   4        1.81        4.43     17.57 o 
   5  13   4       22.69       41.24     22.97 o 
   2  14   4       29.74       58.31     26.89 o 
   3  14   4        6.77        0.00     19.74 o 
   4  14   4        5.88        9.32     17.62 o 
  -4 -13   5        0.12        0.00     19.47 o 
  -3 -13   5        8.78       50.10     25.42 o 
  -2 -13   5        3.80       13.38     20.43 o 
  -1 -13   5       12.67       20.48     20.85 o 
  -5 -12   5        0.06        9.13     18.87 o 
  -4 -12   5        4.27        7.80     17.76 o 
  -3 -12   5       26.93       23.94     21.40 o 
  -2 -12   5        1.46        1.38     17.48 o 
  -1 -12   5       10.35        7.10     19.10 o 
   0 -12   5        2.19        0.00     16.56 o 
   1 -12   5        3.74       27.08     19.93 o 
  -6 -11   5        0.76       11.07     17.57 o 
  -5 -11   5        5.53        3.74     16.10 o 
  -4 -11   5        0.70        8.53     17.11 o 
  -3 -11   5       18.08       21.63     18.59 o 
  -2 -11   5        9.52       10.38     17.67 o 
  -1 -11   5        2.54        9.36     16.42 o 
   0 -11   5       14.61       17.76     18.64 o 
   1 -11   5        9.31        0.00     15.64 o 
   2 -11   5        0.50        3.69     16.98 o 
  -7 -10   5       38.29       24.68     23.25 o 
  -6 -10   5        1.41        0.00     15.96 o 
  -5 -10   5        8.18        4.75     10.56 o 
  -4 -10   5       20.62       14.73     18.84 o 
  -3 -10   5        4.05       15.12     11.12 o 
  -2 -10   5        1.36        0.00     15.08 o 
  -1 -10   5        1.34        0.00     14.16 o 
   0 -10   5       29.77       11.62     17.11 o 
   1 -10   5       40.94       26.39     18.45 o 
   2 -10   5        9.90        9.92     15.50 o 
   3 -10   5       10.50        0.00     14.81 o 
  -7  -9   5       42.86       17.44     21.22 o 
  -6  -9   5       55.86       73.76     24.03 o 
  -5  -9   5        7.62        2.40     12.96 o 
  -4  -9   5        6.74        6.24     10.12 o 
  -3  -9   5       27.95       10.33     16.63 o 
  -2  -9   5       92.96       65.80     13.98 o 
  -1  -9   5        0.43        0.00      9.41 o 
   0  -9   5       93.25      124.08     25.51 o 
   1  -9   5      142.76      164.77     27.58 o 
   2  -9   5        0.61        0.00     12.73 o 
   3  -9   5        0.04        0.00     14.62 o 
   4  -9   5        6.89       22.97     19.28 o 
  -7  -8   5       36.92       55.54     24.36 o 
  -6  -8   5       14.62       12.45     18.59 o 
  -5  -8   5        1.90        0.00      7.88 o 
  -4  -8   5       17.68        7.56     18.68 o 
  -3  -8   5       16.84        5.80      9.07 o 
  -2  -8   5       36.96       27.28     11.33 o 
  -1  -8   5      142.64      150.30     15.79 o 
   0  -8   5       82.39       85.63     13.46 o 
   1  -8   5      286.32      297.45     20.77 o 
   2  -8   5       51.27       62.26     13.01 o 
   3  -8   5      103.93       74.36     23.02 o 
   4  -8   5       21.25       36.81     18.27 o 
   5  -8   5        0.71        0.00     16.28 o 
  -8  -7   5        2.85       46.91     23.66 o 
  -7  -7   5       31.77       49.40     22.65 o 
  -6  -7   5        4.40       12.69     16.05 o 
  -5  -7   5        0.05        0.00      7.85 o 
  -4  -7   5      185.93      193.63     17.36 o 
  -3  -7   5        5.47        0.98      5.78 o 
  -2  -7   5      140.33      144.37     14.78 o 
  -1  -7   5      166.45      171.00     15.60 o 
   0  -7   5       11.14       13.71      8.12 o 
   1  -7   5      227.74      223.60     17.57 o 
   2  -7   5      121.40      131.63     15.83 o 
   3  -7   5       18.85        8.30     10.08 o 
   4  -7   5       77.95       82.39     15.03 o 
   5  -7   5       24.57       38.61     21.22 o 
  -8  -6   5        6.62        6.50     19.84 o 
  -7  -6   5       14.86       16.10     19.65 o 
  -6  -6   5        3.86        6.18     16.28 o 
  -5  -6   5       16.76       27.89     10.10 o 
  -4  -6   5       33.42       23.78      9.76 o 
  -3  -6   5       76.24       67.30     11.22 o 
  -2  -6   5       29.72       22.95      7.73 o 
  -1  -6   5      211.90      218.29     16.34 o 
   0  -6   5       13.39        8.92      8.30 o 
   1  -6   5        5.87        4.28      7.02 o 
   2  -6   5      166.37      189.75     16.74 o 
   3  -6   5      236.38      225.67     19.77 o 
   4  -6   5      119.24       97.49     14.75 o 
   5  -6   5       26.20       25.32     11.97 o 
   6  -6   5        0.16        0.00      9.23 o 
  -8  -5   5       33.19       47.83     26.11 o 
  -7  -5   5        9.88        0.65     17.67 o 
  -6  -5   5        0.11       13.15     16.70 o 
  -5  -5   5        1.86        3.57      7.08 o 
  -4  -5   5        2.97        6.27      6.82 o 
  -3  -5   5        8.65        0.00      7.80 o 
  -2  -5   5       14.10       24.37      7.59 o 
  -1  -5   5      118.59      144.09     15.01 o 
   0  -5   5      645.29      694.16     31.32 o 
   1  -5   5       14.08       16.22      6.73 o 
   2  -5   5      381.48      374.11     20.28 o 
   3  -5   5       68.53       81.54     13.10 o 
   4  -5   5      130.34      107.50     26.78 o 
   5  -5   5        1.58        0.00     10.66 o 
   6  -5   5        0.45        4.86      9.39 o 
  -8  -4   5       35.01       42.39     23.06 o 
  -7  -4   5       38.02       53.19     22.19 o 
  -6  -4   5       26.72       13.52     17.85 o 
  -5  -4   5       13.00        2.54     15.45 o 
  -4  -4   5        4.97       18.22      6.53 o 
  -3  -4   5       83.30       69.58     15.01 o 
  -2  -4   5       14.30        7.54     13.79 o 
  -1  -4   5      558.14      576.79     20.42 o 
   0  -4   5     2277.82     2255.85     67.53 o 
   1  -4   5     1008.01      945.21     28.25 o 
   2  -4   5        8.30        4.03      6.33 o 
   3  -4   5       14.03       20.00      8.90 o 
   4  -4   5       28.04       23.81     14.48 o 
   5  -4   5       57.54       47.27     11.83 o 
   6  -4   5       36.14       37.97     12.58 o 
   7  -4   5        1.72        0.58     10.21 o 
  -8  -3   5        1.74        3.09     19.97 o 
  -7  -3   5       28.55       37.69     22.10 o 
  -6  -3   5       32.89       24.68     18.77 o 
  -5  -3   5        6.93        0.00     13.79 o 
  -4  -3   5       74.15       40.27     15.27 o 
  -3  -3   5       47.47       61.34      7.22 o 
  -2  -3   5      308.12      302.99     13.22 o 
  -1  -3   5      693.08      762.72     28.58 o 
   0  -3   5       64.63       59.09      7.39 o 
   1  -3   5     1278.07     1299.28     32.14 o 
   2  -3   5      239.54      235.51     14.50 o 
   3  -3   5       96.08      100.27     12.33 o 
   4  -3   5       44.52       21.50      8.59 o 
   5  -3   5      123.69      101.45     20.37 o 
   6  -3   5      264.85      268.66     23.19 o 
   7  -3   5       10.12        7.63     11.11 o 
  -8  -2   5        0.05        0.00     18.17 o 
  -7  -2   5        9.95       39.16     21.45 o 
  -6  -2   5        9.41        0.00     14.07 o 
  -5  -2   5       11.95        0.00     13.61 o 
  -4  -2   5      656.67      622.59     37.73 o 
  -3  -2   5      734.89      698.24     25.87 o 
  -2  -2   5     1605.01     1609.89     27.46 o 
  -1  -2   5      573.17      597.81     14.22 o 
   0  -2   5       19.38       27.15      5.61 o 
   1  -2   5      583.09      564.92     17.65 o 
   2  -2   5      742.87      760.77     24.66 o 
   3  -2   5      486.29      460.56     26.09 o 
   4  -2   5      264.62      237.65     17.59 o 
   5  -2   5        6.27        0.00      9.96 o 
   6  -2   5      108.03      124.61     17.62 o 
   7  -2   5        2.52       21.42     11.94 o 
  -8  -1   5       26.21       43.45     24.86 o 
  -7  -1   5        3.03        0.00     17.99 o 
  -6  -1   5        1.01       11.21     15.82 o 
  -5  -1   5       30.29       22.81     12.15 o 
  -4  -1   5       58.01       43.88     10.84 o 
  -3  -1   5      225.76      210.41     15.10 o 
  -2  -1   5     2204.46     2218.53     47.10 o 
  -1  -1   5      262.79      251.28     14.99 o 
   0  -1   5        3.63        6.79      2.89 o 
   1  -1   5        0.44        1.81      2.35 o 
   2  -1   5       34.03       33.11      3.51 o 
   3  -1   5       50.99       39.98     13.45 o 
   4  -1   5      453.74      447.49     42.90 o 
   5  -1   5       36.54       11.55      8.35 o 
   6  -1   5        0.50        8.30      8.33 o 
   7  -1   5        6.37        0.00     11.72 o 
   8  -1   5        2.54       13.98     16.88 o 
  -8   0   5        6.73       19.65     23.20 o 
  -7   0   5        9.28       19.24     19.79 o 
  -6   0   5        3.17       17.76     17.62 o 
  -5   0   5       96.15       98.84     14.68 o 
  -4   0   5      159.07      153.58     15.08 o 
  -3   0   5       35.11       42.35      9.04 o 
  -2   0   5      457.64      505.64     40.18 o 
  -1   0   5       32.47       26.62      6.02 o 
   0   0   5      212.89      211.06     10.96 o 
   1   0   5      859.29      870.94     21.34 o 
   2   0   5      410.26      390.42     16.06 o 
   3   0   5       13.34       16.37      6.44 o 
   4   0   5      207.02      229.17     16.73 o 
   5   0   5        0.00       13.10      9.92 o 
   6   0   5       44.03       36.03     14.90 o 
   7   0   5       91.86      113.66     26.11 o 
   8   0   5       19.07        2.21     16.05 o 
  -7   1   5        7.18        0.97     17.07 o 
  -6   1   5       36.16       49.05     13.70 o 
  -5   1   5       40.92       36.99      8.72 o 
  -4   1   5        9.50        9.94      5.75 o 
  -3   1   5       64.85       79.44      7.32 o 
  -2   1   5        7.17        2.86      3.19 o 
  -1   1   5     1744.39     1722.74     31.78 o 
   0   1   5     5503.07     5491.18     67.15 o 
   1   1   5       21.98       24.63      7.43 o 
   2   1   5        2.61        0.00      5.49 o 
   3   1   5      344.23      370.36     25.19 o 
   4   1   5       66.07       81.00     15.64 o 
   5   1   5       84.14      106.83     19.65 o 
   6   1   5        9.68        6.87     11.72 o 
   7   1   5       54.07       31.00     16.79 o 
   8   1   5       29.25       26.48     18.36 o 
  -7   2   5        1.08        5.09     12.28 o 
  -6   2   5       90.51       82.92     15.82 o 
  -5   2   5        6.03       12.31      7.19 o 
  -4   2   5        5.57        7.02      5.87 o 
  -3   2   5      837.28      848.19     22.42 o 
  -2   2   5       26.12       25.46      4.61 o 
  -1   2   5       52.07       78.90      7.69 o 
   0   2   5     1857.79     1875.13     28.79 o 
   2   2   5      175.27      183.73     15.50 o 
   3   2   5       28.00       35.52     10.01 o 
   4   2   5      572.03      612.26     34.41 o 
   5   2   5      965.37      918.41     46.87 o 
   6   2   5      908.25      879.57     50.79 o 
   7   2   5        3.62        8.86     13.19 o 
   8   2   5        3.03        0.00     14.95 o 
  -7   3   5        7.11        4.06     18.91 o 
  -6   3   5       49.77       58.57     13.86 o 
  -5   3   5        5.49        8.83      7.32 o 
  -4   3   5      106.74      120.22     13.50 o 
  -3   3   5      900.13      852.02     22.59 o 
  -2   3   5      696.41      686.82     18.20 o 
  -1   3   5     1141.70     1105.49     22.04 o 
   0   3   5       52.06       40.03      4.73 o 
   1   3   5     1530.49     1483.70     63.61 o 
   3   3   5     1465.35     1530.94     51.29 o 
   4   3   5      350.44      336.50     24.91 o 
   5   3   5      387.17      332.72     27.95 o 
   6   3   5      327.62      272.29     31.00 o 
   7   3   5        3.57        6.50     13.33 o 
   8   3   5        1.66        2.21     14.99 o 
  -6   4   5        2.94       17.21     14.81 o 
  -5   4   5      100.90       90.26     11.79 o 
  -4   4   5      119.28      109.25     11.40 o 
  -3   4   5       90.27      102.95      9.75 o 
  -2   4   5      110.23      115.71      8.88 o 
  -1   4   5      309.55      357.42     12.36 o 
   0   4   5        2.39        2.21      3.55 o 
   1   4   5       13.77       13.93      5.40 o 
   2   4   5     1382.84     1355.01     41.19 o 
   3   4   5     1631.30     1730.59     54.75 o 
   4   4   5       32.38       21.13      9.41 o 
   5   4   5       81.76       81.69     17.11 o 
   6   4   5      183.01      187.65     26.71 o 
   7   4   5        1.14        0.00     11.76 o 
   8   4   5        1.60        0.00     12.50 o 
  -5   5   5       87.25      100.82     28.71 o 
  -4   5   5       51.65       52.00     12.03 o 
  -3   5   5      108.86      118.31     10.83 o 
  -2   5   5       12.34       14.94      5.73 o 
  -1   5   5      147.38      143.48      8.82 o 
   0   5   5     1052.32     1076.56     22.34 o 
   1   5   5      413.87      395.46     24.03 o 
   2   5   5      104.92      129.06     21.66 o 
   3   5   5       49.27       56.09     10.52 o 
   4   5   5        3.42        4.75      7.20 o 
   5   5   5        1.92        3.78      8.90 o 
   6   5   5      151.20      135.52     22.88 o 
   7   5   5        6.96        0.00     10.29 o 
   8   5   5        0.18        4.06     13.61 o 
  -5   6   5        5.89       11.85     14.85 o 
  -4   6   5       23.81       29.48     10.58 o 
  -3   6   5       19.02       14.16     10.98 o 
  -2   6   5       28.70       40.53     10.47 o 
  -1   6   5      332.02      360.64     20.49 o 
   0   6   5        2.84       12.50     10.01 o 
   1   6   5      801.00      816.97     38.47 o 
   2   6   5        9.06        6.32      4.22 o 
   3   6   5      219.32      238.76     14.16 o 
   4   6   5      205.87      204.90     19.79 o 
   5   6   5        0.36        0.00      7.66 o 
   6   6   5        0.51        3.04     11.02 o 
   7   6   5       86.50       88.24     22.79 o 
   8   6   5        1.24        0.00     13.65 o 
  -5   7   5        0.72        8.44     14.76 o 
  -4   7   5       34.86       36.59     12.20 o 
  -3   7   5       85.63       99.23     15.31 o 
  -2   7   5       82.18       93.00     14.19 o 
  -1   7   5      122.47      141.67     15.66 o 
   0   7   5        8.51       13.47     12.32 o 
   1   7   5       24.90        9.50     10.47 o 
   2   7   5       14.49       11.90      8.76 o 
   3   7   5       45.20       39.85      9.46 o 
   4   7   5      678.95      697.02     25.76 o 
   5   7   5      379.39      370.04     28.05 o 
   6   7   5        9.36       19.42     13.24 o 
   7   7   5        3.54        0.00     13.98 o 
   8   7   5        0.74        0.00     12.13 o 
  -5   8   5        2.20        0.00     14.07 o 
  -4   8   5       78.65       76.99     22.88 o 
  -3   8   5       95.13      143.83     17.77 o 
  -2   8   5       12.19        2.13      8.58 o 
  -1   8   5        0.12        0.83     10.33 o 
   0   8   5       94.18       61.53     17.94 o 
   1   8   5      222.01      271.05     27.86 o 
   2   8   5      833.41      875.10     46.17 o 
   3   8   5      162.12      158.22     22.46 o 
   4   8   5      196.05      221.51     27.03 o 
   5   8   5      441.12      379.99     22.51 o 
   6   8   5        0.21        0.58      7.80 o 
   7   8   5        0.40        0.00     14.21 o 
   8   8   5        1.10        0.00     14.71 o 
  -4   9   5        7.86        7.70     17.16 o 
  -3   9   5        2.91        4.70     10.25 o 
  -2   9   5        0.02        0.00      8.79 o 
  -1   9   5        0.01        0.00      8.11 o 
   0   9   5       60.19       52.31     19.37 o 
   1   9   5      154.95      130.91     24.17 o 
   2   9   5      835.56      790.36     47.24 o 
   3   9   5      386.70      397.99     34.27 o 
   4   9   5       14.46        7.29     11.95 o 
   5   9   5        0.02        0.00      9.83 o 
   6   9   5        8.21       10.52     12.55 o 
   7   9   5        4.45        0.00     11.58 o 
   8   9   5        8.50       26.75     13.37 o 
  -3  10   5        7.12       23.66     19.56 o 
  -2  10   5        6.71        3.46      9.92 o 
  -1  10   5       14.18       33.53     11.65 o 
   0  10   5      160.21      143.55     28.09 o 
   1  10   5        3.41        3.60     14.39 o 
   2  10   5       28.22       37.78     17.90 o 
   3  10   5       17.33       24.96     15.13 o 
   4  10   5       32.31       34.23     16.61 o 
   5  10   5        4.10        0.05     11.02 o 
   6  10   5       16.38       44.84     18.50 o 
   7  10   5        0.00        0.00     12.73 o 
  -3  11   5        1.61        3.78     19.79 o 
  -2  11   5        0.78        4.06     16.28 o 
  -1  11   5        5.10        0.48      9.78 o 
   0  11   5       74.45      101.94     27.26 o 
   1  11   5       20.42       30.03     19.10 o 
   2  11   5       29.91       45.11     20.48 o 
   3  11   5      107.51      116.80     26.11 o 
   4  11   5       31.30       45.71     18.87 o 
   5  11   5        5.30        6.37     14.95 o 
   6  11   5       18.37       33.67     19.97 o 
   7  11   5        2.84       17.39     17.30 o 
  -1  12   5        7.02        0.00     11.54 o 
   0  12   5        1.14        7.61     19.14 o 
   1  12   5       11.00       22.33     18.68 o 
   2  12   5        0.33        0.00     13.56 o 
   3  12   5        6.71        3.32     17.30 o 
   4  12   5       48.27       28.51     19.28 o 
   5  12   5        0.63        8.76     16.70 o 
   6  12   5       18.82       11.95     17.90 o 
   0  13   5       11.79       11.85     19.51 o 
   1  13   5       47.07       84.88     28.74 o 
   2  13   5       11.57        0.00     17.30 o 
   3  13   5        4.91       43.96     22.65 o 
   4  13   5       21.62       31.97     21.91 o 
   5  13   5        9.44        3.74     18.04 o 
   3  14   5        0.35        8.16     20.02 o 
  -3 -12   6      105.56       77.40     26.94 o 
  -2 -12   6       51.46       58.31     24.82 o 
  -1 -12   6        1.03       31.18     21.22 o 
   0 -12   6        1.40        0.00     16.98 o 
  -6 -11   6        0.06        0.65     18.77 o 
  -5 -11   6        8.08       18.31     18.27 o 
  -4 -11   6       35.60       16.70     18.08 o 
  -3 -11   6      104.31      106.92     26.39 o 
  -2 -11   6       85.21       98.48     26.57 o 
  -1 -11   6       52.27       81.74     23.76 o 
   0 -11   6       46.68       66.06     23.34 o 
   1 -11   6       25.16       42.58     21.68 o 
   2 -11   6        0.44       16.98     18.45 o 
  -6 -10   6        3.65        5.58     17.67 o 
  -5 -10   6        8.13        9.13     17.99 o 
  -4 -10   6       33.58       13.14     11.71 o 
  -3 -10   6      100.19      106.43     17.08 o 
  -2 -10   6      152.06      159.32     19.10 o 
  -1 -10   6      103.69      118.46     25.65 o 
   0 -10   6      150.99      101.90     25.28 o 
   1 -10   6      123.15      155.17     29.52 o 
   2 -10   6        7.95        3.32     16.70 o 
   3 -10   6        1.52        0.00     17.62 o 
  -7  -9   6       76.44       90.32     29.57 o 
  -6  -9   6       43.64       81.79     25.42 o 
  -5  -9   6       17.22       16.70     17.85 o 
  -4  -9   6        2.28        6.96      8.63 o 
  -3  -9   6       52.66       61.22     13.80 o 
  -2  -9   6        0.45        0.00     10.13 o 
  -1  -9   6        1.68       14.52      9.65 o 
   0  -9   6      159.71      200.28     21.84 o 
   1  -9   6      296.60      256.24     32.80 o 
   2  -9   6       15.45       38.52     18.59 o 
   3  -9   6        1.09        5.90     15.50 o 
   4  -9   6       15.75       14.35     17.90 o 
  -7  -8   6       72.82      116.01     31.32 o 
  -6  -8   6       29.94       32.47     21.36 o 
  -5  -8   6        4.82        0.00     15.45 o 
  -4  -8   6        3.58       13.91      9.64 o 
  -3  -8   6      151.23      157.86     17.14 o 
  -2  -8   6       45.94       33.14     12.34 o 
  -1  -8   6        9.62        4.01     14.25 o 
   0  -8   6      132.32      143.57     16.68 o 
   1  -8   6      103.76      124.72     16.02 o 
   2  -8   6       25.10       34.85     14.55 o 
   3  -8   6        4.28        5.40     12.78 o 
   4  -8   6       39.95       34.73     19.60 o 
  -7  -7   6       12.14        0.00     17.16 o 
  -6  -7   6       47.55       46.87     22.56 o 
  -5  -7   6       71.82       88.34     23.62 o 
  -4  -7   6     1152.38     1175.42     38.45 o 
  -3  -7   6      699.30      695.47     29.57 o 
  -2  -7   6      358.03      392.71     46.22 o 
  -1  -7   6      354.02      371.12     25.92 o 
   0  -7   6      195.67      235.95     20.83 o 
   1  -7   6      196.88      209.03     17.89 o 
   2  -7   6       69.84       65.79     13.33 o 
   3  -7   6       13.56       17.27     10.36 o 
   4  -7   6       69.04       89.73     33.14 o 
   5  -7   6       54.21       33.09     13.33 o 
  -8  -6   6       35.72       35.80     23.43 o 
  -7  -6   6       10.64        0.00     18.22 o 
  -6  -6   6       12.02       11.35     16.74 o 
  -5  -6   6      114.01       89.40     23.85 o 
  -4  -6   6      774.49      749.94     28.65 o 
  -3  -6   6     1039.74     1080.16     48.67 o 
  -2  -6   6     1308.58     1306.94     37.31 o 
  -1  -6   6      853.26      924.78     45.34 o 
   0  -6   6      666.08      635.54     25.75 o 
   1  -6   6      202.22      200.69     16.56 o 
   2  -6   6       18.58        1.36      7.61 o 
   3  -6   6        0.68        0.00     15.96 o 
   4  -6   6       38.39       26.25     16.70 o 
   5  -6   6      178.88      184.53     56.62 o 
   6  -6   6        1.59        8.25     10.34 o 
  -8  -5   6       53.27       30.91     23.11 o 
  -7  -5   6        6.85        1.11     16.61 o 
  -6  -5   6       17.15        0.00     13.93 o 
  -5  -5   6        6.72        0.00     16.14 o 
  -4  -5   6       96.48       89.34     12.82 o 
  -3  -5   6      361.73      365.22     18.33 o 
  -2  -5   6     1039.95     1016.19     30.34 o 
  -1  -5   6      929.78      951.26     98.28 o 
   0  -5   6     1152.34     1052.88     92.33 o 
   1  -5   6      616.72      640.48     26.25 o 
   2  -5   6       48.79       56.62     22.67 o 
   3  -5   6       20.50       25.15     10.35 o 
   4  -5   6      155.93      189.00     19.66 o 
   5  -5   6      160.01      183.37     19.89 o 
   6  -5   6       14.42       20.60     11.40 o 
  -8  -4   6       61.03       39.21     25.42 o 
  -7  -4   6       45.85       35.43     21.13 o 
  -6  -4   6        6.61        0.00     15.08 o 
  -5  -4   6       62.63       58.40     20.34 o 
  -4  -4   6       47.65       43.94     10.68 o 
  -3  -4   6        3.20        2.18      6.11 o 
  -2  -4   6      182.04      192.36     18.59 o 
  -1  -4   6     3232.02     3314.28     61.75 o 
   0  -4   6     2977.69     2904.41     56.65 o 
   1  -4   6      517.39      545.76     21.76 o 
   2  -4   6      183.98      176.97     19.95 o 
   3  -4   6        1.31        7.34      7.86 o 
   4  -4   6      434.45      381.35     24.38 o 
   5  -4   6       16.72       43.69     11.70 o 
   6  -4   6       33.64       13.03     11.72 o 
   7  -4   6       30.18       34.74     13.95 o 
  -8  -3   6       51.01       20.90     23.25 o 
  -7  -3   6      106.90      100.10     27.72 o 
  -6  -3   6      120.88       96.68     25.00 o 
  -5  -3   6      211.88      205.87     28.28 o 
  -4  -3   6       25.87       33.58     14.90 o 
  -3  -3   6       94.93       90.87      8.66 o 
  -2  -3   6        2.43        2.79      4.93 o 
  -1  -3   6      659.49      676.08     33.17 o 
   0  -3   6     2346.29     2358.21     46.79 o 
   1  -3   6       36.75       62.60     11.56 o 
   2  -3   6      305.77      293.03     24.75 o 
   3  -3   6      266.19      280.85     18.19 o 
   4  -3   6      381.48      366.04     35.50 o 
   5  -3   6       22.70       26.56      9.89 o 
   6  -3   6       20.95       26.57     15.38 o 
   7  -3   6       44.73       67.11     16.41 o 
  -8  -2   6       26.74       29.20     23.29 o 
  -7  -2   6      108.52      106.97     27.82 o 
  -6  -2   6      153.36      177.78     29.34 o 
  -5  -2   6      745.35      760.56     46.64 o 
  -4  -2   6      659.39      646.78     35.26 o 
  -3  -2   6     1807.33     1783.77     45.89 o 
  -2  -2   6      288.23      287.06     10.04 o 
  -1  -2   6     1543.20     1600.81     35.71 o 
   0  -2   6      653.08      679.97     15.98 o 
   1  -2   6      116.55      112.55      6.74 o 
   2  -2   6      405.80      403.39     18.24 o 
   3  -2   6     1192.64     1184.12     35.63 o 
   4  -2   6      241.58      241.26     19.02 o 
   5  -2   6      100.49      113.47     15.47 o 
   6  -2   6       16.91        9.35      8.60 o 
   7  -2   6       38.04       13.88     15.82 o 
  -8  -1   6       23.79        3.41     21.91 o 
  -7  -1   6        2.90       18.08     19.37 o 
  -6  -1   6        2.34       10.93     16.47 o 
  -5  -1   6      440.33      428.12     25.51 o 
  -4  -1   6     1620.83     1474.28     43.65 o 
  -3  -1   6     1591.77     1573.20     42.06 o 
  -2  -1   6     3929.79     3897.88     72.56 o 
  -1  -1   6     5737.54     5485.07    105.01 o 
   0  -1   6     1193.69     1222.55     21.86 o 
   1  -1   6      563.24      589.67     16.80 o 
   2  -1   6       66.18       68.94      9.39 o 
   3  -1   6      475.59      486.67     21.47 o 
   4  -1   6      405.94      428.23     22.66 o 
   5  -1   6      210.35      211.25     18.80 o 
   6  -1   6       35.78       43.22     15.82 o 
   7  -1   6       17.35        8.03     14.99 o 
   8  -1   6        8.26       22.14     19.14 o 
  -8   0   6       13.16        0.00     20.39 o 
  -7   0   6       93.26       76.39     26.80 o 
  -6   0   6       40.71       39.11     13.63 o 
  -5   0   6       33.52       38.38     12.06 o 
  -4   0   6      435.91      426.44     23.27 o 
  -3   0   6      755.33      717.81     26.93 o 
  -2   0   6     4010.24     3984.17     73.37 o 
  -1   0   6     1231.50     1161.80     30.34 o 
   0   0   6     3365.25     3397.32     60.51 o 
   1   0   6       31.57       39.82      5.88 o 
   2   0   6       49.18       56.00      5.45 o 
   3   0   6     1294.46     1337.86     36.43 o 
   5   0   6      305.51      318.15     30.68 o 
   6   0   6      115.57      106.83     22.46 o 
   7   0   6       72.25       70.53     21.86 o 
   8   0   6       11.31        9.36     16.47 o 
  -7   1   6        3.73       37.73     20.53 o 
  -6   1   6        2.83        0.00      9.66 o 
  -5   1   6       39.58       18.43     10.90 o 
  -4   1   6      103.18       98.24      9.67 o 
  -3   1   6        2.47        0.28      4.13 o 
  -2   1   6     3097.14     3072.06     78.20 o 
  -1   1   6     7341.87     7103.01     86.20 o 
   0   1   6     3680.15     3674.66     51.77 o 
   1   1   6      368.26      392.06     15.41 o 
   2   1   6     1025.16     1064.41     41.38 o 
   3   1   6     1067.67     1087.01     45.81 o 
   4   1   6      231.16      193.69     21.96 o 
   5   1   6      248.22      249.83     27.68 o 
   6   1   6      128.47      125.98     23.76 o 
   7   1   6      262.76      299.19     36.07 o 
   8   1   6       36.51       23.66     18.59 o 
  -7   2   6       47.22       60.19     17.22 o 
  -6   2   6       60.25       49.65     13.85 o 
  -5   2   6      266.90      293.23     22.30 o 
  -4   2   6       36.18       37.96      8.00 o 
  -3   2   6       16.35        4.15      4.67 o 
  -1   2   6     4565.51     4527.80     68.52 o 
   0   2   6      574.45      560.29     13.71 o 
   1   2   6      309.97      283.23     17.67 o 
   2   2   6     1709.90     1844.15     57.06 o 
   3   2   6      102.91      109.92     16.10 o 
   4   2   6      235.46      236.54     23.25 o 
   5   2   6      124.15      127.45     21.13 o 
   6   2   6      162.98      198.77     27.72 o 
   7   2   6      286.17      313.81     37.18 o 
   8   2   6      122.17      115.32     27.49 o 
  -7   3   6       49.97       45.10     15.77 o 
  -6   3   6       64.02       49.61     28.81 o 
  -5   3   6      509.44      518.04     28.20 o 
  -4   3   6       97.73      129.65     13.95 o 
  -3   3   6      227.42      246.91     12.89 o 
  -2   3   6     1099.82     1014.93     23.25 o 
  -1   3   6        3.29       20.58     18.08 o 
   0   3   6      873.91      895.28     19.20 o 
   1   3   6       94.10      100.11      7.78 o 
   4   3   6       96.19      105.08     16.84 o 
   5   3   6        0.83       10.01      9.78 o 
   6   3   6      660.04      633.52     42.95 o 
   7   3   6      209.92      230.41     32.89 o 
   8   3   6      122.26       94.75     26.20 o 
  -6   4   6       13.14       20.85     17.21 o 
  -5   4   6      248.42      269.45     22.06 o 
  -4   4   6      563.37      615.99     22.39 o 
  -3   4   6      568.09      544.04     19.15 o 
  -2   4   6      413.14      419.98     15.42 o 
  -1   4   6     3000.28     2826.78     44.08 o 
   0   4   6       24.65       21.94      6.71 o 
   1   4   6       66.18       69.43      7.03 o 
   2   4   6       70.33       82.48     12.04 o 
   3   4   6     1445.62     1467.66     50.28 o 
   4   4   6      303.02      310.44     24.22 o 
   5   4   6       12.84       10.98     10.29 o 
   6   4   6      507.39      496.25     37.46 o 
   7   4   6       45.93       69.88     21.82 o 
   8   4   6        1.12        0.00     13.61 o 
  -5   5   6       54.41       56.51     19.05 o 
  -4   5   6      359.96      392.07     23.49 o 
  -3   5   6      299.19      312.95     19.96 o 
  -2   5   6     1140.81     1141.44     26.82 o 
  -1   5   6     2837.15     2758.69     45.86 o 
   0   5   6      626.58      630.93     19.35 o 
   1   5   6       55.37       56.63      7.59 o 
   2   5   6     1111.93     1119.96     36.49 o 
   3   5   6      822.24      908.22     37.04 o 
   4   5   6      206.09      193.32     20.20 o 
   5   5   6      230.07      260.99     26.48 o 
   6   5   6      242.74      309.24     32.11 o 
   7   5   6       41.04       25.55     14.99 o 
   8   5   6       22.03       12.73     15.59 o 
  -5   6   6        0.44        0.00     13.10 o 
  -4   6   6       45.56       73.70     13.85 o 
  -3   6   6       45.18       47.67     14.97 o 
  -2   6   6     1393.88     1410.98     49.06 o 
  -1   6   6     1733.08     1635.94     45.20 o 
   0   6   6      889.93      840.22     40.73 o 
   1   6   6      273.95      252.18     21.77 o 
   2   6   6      347.71      354.59     14.65 o 
   3   6   6      593.36      576.38     21.15 o 
   4   6   6       99.79      107.43     16.10 o 
   5   6   6      384.78      420.18     31.04 o 
   6   6   6      297.00      355.14     31.14 o 
   7   6   6      200.55      172.57     27.17 o 
   8   6   6        1.30        1.94     13.88 o 
  -4   7   6        3.00        0.00      8.93 o 
  -3   7   6       22.29       15.84      9.05 o 
  -2   7   6      364.43      382.76     24.30 o 
  -1   7   6      793.25      833.97     33.18 o 
   0   7   6      249.12      225.70     25.28 o 
   1   7   6      101.85      100.28     17.90 o 
   2   7   6      110.82      135.71     19.37 o 
   3   7   6      445.37      390.43     29.48 o 
   4   7   6      121.62      127.15     13.03 o 
   5   7   6      290.68      298.03     25.42 o 
   6   7   6      210.97      235.95     26.43 o 
   7   7   6      206.53      205.04     28.78 o 
   8   7   6       40.95        9.96     17.81 o 
  -4   8   6        0.45        0.00      9.55 o 
  -3   8   6       12.17        9.85     10.04 o 
  -2   8   6      207.16      223.19     20.76 o 
  -1   8   6      145.50      141.01     30.31 o 
   0   8   6       17.00       13.65     14.02 o 
   1   8   6      231.89      273.59     28.55 o 
   2   8   6       25.13        9.36     11.67 o 
   3   8   6       94.24      116.34     20.94 o 
   4   8   6       88.02       75.74     18.64 o 
   5   8   6        2.24        4.52     10.06 o 
   6   8   6      306.89      325.53     37.32 o 
   7   8   6      145.22      117.95     25.65 o 
   8   8   6       45.08       22.83     20.16 o 
  -4   9   6       20.81       20.11     18.31 o 
  -3   9   6      126.66      134.85     19.32 o 
  -2   9   6      179.23      227.11     21.90 o 
  -1   9   6       78.61       74.94     30.19 o 
   0   9   6        9.92        0.00     13.70 o 
   1   9   6        9.83       16.19     15.41 o 
   2   9   6      126.99      136.03     23.39 o 
   3   9   6       28.09       29.57     14.25 o 
   4   9   6       25.56       19.28     13.93 o 
   5   9   6        1.55        0.23     11.44 o 
   6   9   6      139.97      112.97     24.40 o 
   7   9   6       28.97       45.44     17.99 o 
  -3  10   6      163.57      172.10     32.34 o 
  -2  10   6       89.51      118.12     18.72 o 
  -1  10   6      137.26      180.55     21.18 o 
   0  10   6        3.69       24.63     17.99 o 
   1  10   6       16.41       37.09     18.45 o 
   2  10   6      169.93      176.44     28.00 o 
   3  10   6       39.85       35.10     17.02 o 
   4  10   6        5.14       16.79     13.28 o 
   5  10   6      121.25      136.17     27.31 o 
   6  10   6       36.17       20.34     16.74 o 
   7  10   6        0.71        5.26     13.47 o 
  -2  11   6       56.44       98.10     28.58 o 
  -1  11   6       68.12       67.38     16.18 o 
   0  11   6       21.19       16.88     19.37 o 
   1  11   6       70.33       57.80     22.60 o 
   2  11   6       70.14       82.57     24.12 o 
   3  11   6       22.67       62.87     21.27 o 
   4  11   6       80.20      106.79     24.72 o 
   5  11   6      129.33      209.79     33.07 o 
   6  11   6       75.96       90.83     26.71 o 
   7  11   6        9.45        0.00     14.53 o 
  -1  12   6        5.73        0.00     10.80 o 
   0  12   6       42.18       20.48     22.05 o 
   1  12   6        7.35       20.90     20.20 o 
   2  12   6       35.11       18.50     18.08 o 
   3  12   6       46.00       23.71     19.33 o 
   4  12   6       35.92       27.49     19.56 o 
   5  12   6       58.55       78.23     24.96 o 
   6  12   6       80.44      118.46     29.25 o 
   0  13   6        4.24        4.15     18.96 o 
   1  13   6       13.63       27.26     21.68 o 
   2  13   6       12.61       19.79     20.48 o 
   3  13   6        1.85        0.00     15.04 o 
   4  13   6        0.46        1.85     16.24 o 
   5  13   6       29.66       27.40     22.28 o 
  -2 -12   7        0.11        5.44     17.21 o 
  -1 -12   7       11.55        2.91     17.81 o 
   0 -12   7        5.37       10.19     18.36 o 
  -5 -11   7        0.02       19.47     17.34 o 
  -2 -11   7        2.52       17.44     20.07 o 
  -1 -11   7        6.83        0.00     15.18 o 
   0 -11   7        0.04        9.87     17.94 o 
   1 -11   7        0.24        0.00     15.64 o 
  -6 -10   7        0.03        0.00     16.98 o 
  -5 -10   7        0.23        6.97     16.38 o 
  -4 -10   7        9.30       43.87     20.20 o 
  -3 -10   7       64.17       77.14     54.52 o 
  -2 -10   7        9.58       14.15     17.78 o 
  -1 -10   7       15.53       20.76     16.93 o 
   0 -10   7       14.53        0.00     13.98 o 
   1 -10   7        0.61        0.00     14.58 o 
   2 -10   7        1.59       13.56     17.39 o 
   3 -10   7       13.89       14.81     18.04 o 
  -7  -9   7       11.34       42.85     24.45 o 
  -6  -9   7        6.93       12.18     19.51 o 
  -5  -9   7        8.56       25.79     19.05 o 
  -4  -9   7        0.20        3.55     16.14 o 
  -3  -9   7        1.35        4.23      9.80 o 
  -2  -9   7       27.43       35.35     12.23 o 
  -1  -9   7       16.35        5.93      9.50 o 
   0  -9   7       55.17      102.92     15.52 o 
   1  -9   7       56.64       74.54     14.48 o 
   2  -9   7        0.61        0.00     14.25 o 
   3  -9   7       13.75        4.24     15.78 o 
  -7  -8   7        0.92        6.14     19.56 o 
  -6  -8   7       23.43       31.41     19.74 o 
  -5  -8   7        0.55       12.82     17.07 o 
  -4  -8   7       16.54        0.00     13.10 o 
  -3  -8   7       12.15       24.29     11.58 o 
  -2  -8   7        0.15        0.00     10.01 o 
  -1  -8   7       13.71       19.97     10.41 o 
   0  -8   7       73.07      109.64     15.24 o 
   1  -8   7      140.69      156.26     17.71 o 
   2  -8   7       13.02       19.40     11.00 o 
   3  -8   7       18.79       26.00     11.85 o 
   4  -8   7        3.76        0.00     14.67 o 
  -7  -7   7        1.11        0.00     16.10 o 
  -6  -7   7        0.63       18.08     19.19 o 
  -5  -7   7       53.77       46.17     19.74 o 
  -4  -7   7      293.58      250.75     31.69 o 
  -3  -7   7      315.65      327.00     21.35 o 
  -2  -7   7      189.51      235.37     19.11 o 
  -1  -7   7       37.98       24.09     32.91 o 
   0  -7   7        0.06        0.00      7.58 o 
   1  -7   7       13.06       11.41      9.27 o 
   2  -7   7       86.20       59.45     12.96 o 
   3  -7   7      124.35      124.91     33.19 o 
   4  -7   7       88.04       90.80     16.94 o 
   5  -7   7       41.01       53.23     14.65 o 
  -7  -6   7        0.46        0.00     18.59 o 
  -6  -6   7       44.92       48.71     21.68 o 
  -5  -6   7      293.21      264.78     33.26 o 
  -4  -6   7      280.46      319.11     33.40 o 
  -3  -6   7       23.99       23.30      9.69 o 
  -2  -6   7      115.00      117.59     17.94 o 
  -1  -6   7      155.95      159.20     15.41 o 
   0  -6   7      117.32      132.04     14.24 o 
   1  -6   7       57.26       68.52     11.98 o 
   2  -6   7       90.39       78.72     13.92 o 
   3  -6   7        5.90        0.00      8.51 o 
   4  -6   7      119.63       99.89     16.70 o 
   5  -6   7       20.72       14.63     10.86 o 
  -8  -5   7        9.94        3.97     20.85 o 
  -7  -5   7        2.46        2.12     16.51 o 
  -6  -5   7       71.12       41.52     20.90 o 
  -5  -5   7      113.31      114.49     25.00 o 
  -4  -5   7      292.19      347.44     34.00 o 
  -3  -5   7        6.58       28.87      8.74 o 
  -2  -5   7        3.30        9.70      7.88 o 
  -1  -5   7        2.34        3.53     11.19 o 
   0  -5   7        2.38        4.07      6.46 o 
   1  -5   7      282.14      296.92     18.44 o 
   2  -5   7      427.44      440.33     23.26 o 
   3  -5   7        2.39        0.00      7.97 o 
   4  -5   7       15.86        2.44      8.86 o 
   5  -5   7       10.30        7.26      9.34 o 
   6  -5   7        5.44        0.00      9.62 o 
  -8  -4   7       12.49        1.43     20.48 o 
  -7  -4   7        5.47       18.04     19.14 o 
  -6  -4   7        0.11        0.00     15.18 o 
  -5  -4   7       20.30       14.44     16.65 o 
  -4  -4   7      186.42      176.02     26.39 o 
  -3  -4   7        8.98        0.00     10.84 o 
  -2  -4   7       43.32       33.82      8.09 o 
  -1  -4   7      550.07      611.78     22.34 o 
   0  -4   7      413.15      432.49     19.12 o 
   1  -4   7        2.77        0.00      5.46 o 
   2  -4   7       22.48       35.98      9.69 o 
   3  -4   7        0.45        0.00      6.90 o 
   4  -4   7        0.96        0.00      7.78 o 
   5  -4   7        7.33        4.55      8.29 o 
   6  -4   7        0.75        0.00      9.01 o 
  -8  -3   7       13.12       24.77     23.99 o 
  -7  -3   7        2.93       27.91     20.30 o 
  -6  -3   7       20.13        0.00     16.24 o 
  -5  -3   7       18.26       34.64     19.14 o 
  -4  -3   7       47.02       56.41     19.10 o 
  -3  -3   7      180.89      193.55     23.85 o 
  -2  -3   7        0.24        0.00      3.96 o 
  -1  -3   7      265.57      294.38     11.56 o 
   0  -3   7     1374.37     1413.73     33.97 o 
   1  -3   7      177.61      178.51     18.80 o 
   2  -3   7       29.82       25.71     13.26 o 
   3  -3   7      169.10      169.34     18.06 o 
   4  -3   7      126.49      130.13     16.40 o 
   5  -3   7       42.37       35.81     10.68 o 
   6  -3   7       77.76       78.72     15.87 o 
   7  -3   7        0.00        0.00     10.40 o 
  -8  -2   7        0.19        0.00     18.08 o 
  -7  -2   7        0.02       26.02     20.11 o 
  -6  -2   7       10.65       19.65     18.04 o 
  -5  -2   7      117.25      112.09     24.63 o 
  -4  -2   7      215.95      245.25     28.41 o 
  -3  -2   7       64.10       58.70     11.31 o 
  -2  -2   7       52.89       50.33      5.09 o 
  -1  -2   7      187.30      195.19      8.28 o 
   0  -2   7      368.10      360.56     12.49 o 
   1  -2   7       79.98       82.28      6.63 o 
   2  -2   7      151.40      145.69     12.68 o 
   3  -2   7     1194.21     1199.15     58.88 o 
   4  -2   7      246.45      278.21     20.77 o 
   5  -2   7       95.60       96.05     36.58 o 
   6  -2   7       75.42       79.49     15.43 o 
   7  -2   7        2.17        0.00     13.33 o 
  -7  -1   7        0.15        7.43     17.81 o 
  -6  -1   7        0.03       14.90     16.93 o 
  -5  -1   7      268.71      240.42     21.71 o 
  -4  -1   7      183.36      201.92     18.08 o 
  -3  -1   7       47.12       56.16     11.01 o 
  -2  -1   7      306.40      292.01     17.17 o 
  -1  -1   7      404.28      384.47     17.88 o 
   0  -1   7     1167.62     1198.07     22.55 o 
   1  -1   7     1126.18     1135.12     24.71 o 
   2  -1   7        1.49        8.36      6.60 o 
   3  -1   7      584.97      548.52     23.66 o 
   4  -1   7      441.61      454.12     24.30 o 
   5  -1   7        4.17       15.94      8.68 o 
   6  -1   7        0.99        0.00      9.27 o 
   7  -1   7        0.37        0.00     12.27 o 
  -7   0   7        0.20        0.00     19.28 o 
  -6   0   7        0.05        0.00     19.21 o 
  -5   0   7      163.89      203.38     20.23 o 
  -4   0   7      370.49      363.77     29.73 o 
  -3   0   7        0.08        1.59      6.59 o 
  -2   0   7      179.77      196.80     14.81 o 
  -1   0   7       81.28       96.52     10.49 o 
   0   0   7     2242.54     2231.25     54.15 o 
   1   0   7     1383.65     1372.51     32.77 o 
   2   0   7      789.78      799.92     22.95 o 
   3   0   7      205.72      224.32     23.53 o 
   4   0   7      375.92      429.54     33.40 o 
   5   0   7       18.81        0.00      8.44 o 
   6   0   7       30.80       35.38     15.87 o 
   7   0   7        4.86        5.54     12.64 o 
   8   0   7        2.04        0.00     13.33 o 
  -7   1   7        1.61        0.00     11.81 o 
  -6   1   7        3.87        4.48     11.24 o 
  -5   1   7       79.93       77.38     20.13 o 
  -4   1   7      137.73      143.31     16.47 o 
  -3   1   7       78.14       92.67     12.51 o 
  -2   1   7      118.38      137.46      7.14 o 
  -1   1   7     2384.32     2317.16     49.12 o 
   0   1   7        5.36       12.80      3.13 o 
   1   1   7      274.43      255.64     12.98 o 
   2   1   7       94.96       89.67     14.81 o 
   3   1   7      193.06      191.89     21.31 o 
   4   1   7       12.83        0.00     10.19 o 
   5   1   7       16.56       22.19     11.62 o 
   6   1   7       32.38       20.34     14.02 o 
   7   1   7       33.45       62.64     20.48 o 
   8   1   7       28.00       10.38     16.51 o 
  -7   2   7        8.87        2.42     13.58 o 
  -6   2   7        0.64        5.05     16.10 o 
  -5   2   7       37.91       58.29     13.64 o 
  -4   2   7       12.61       17.21     10.68 o 
  -3   2   7       38.66       50.46      7.25 o 
  -2   2   7       98.80      119.59      9.20 o 
  -1   2   7     3263.23     3194.16     56.06 o 
   0   2   7       16.41       19.20      7.65 o 
   2   2   7      322.96      339.55     23.11 o 
   4   2   7       23.84       16.51      9.96 o 
   5   2   7      224.91      243.00     27.31 o 
   6   2   7       38.55       28.97     14.62 o 
   7   2   7       30.08       28.23     16.42 o 
   8   2   7        0.27        0.00     14.35 o 
  -7   3   7        1.36        9.04     19.00 o 
  -6   3   7       11.63        9.63     11.92 o 
  -5   3   7        1.59        0.00     10.00 o 
  -4   3   7        0.05        0.00      5.65 o 
  -3   3   7      423.30      410.23     31.21 o 
  -2   3   7        1.13        2.61      4.71 o 
  -1   3   7      871.64      831.12     20.03 o 
   0   3   7       43.56       49.34      5.99 o 
   1   3   7       45.17       49.15      6.65 o 
   2   3   7     1153.66     1169.39     43.27 o 
   4   3   7        9.16       15.68      9.09 o 
   5   3   7      454.02      410.96     33.21 o 
   6   3   7      103.36       87.27     21.59 o 
   7   3   7        2.73       10.70     14.12 o 
   8   3   7       47.58       25.79     18.59 o 
  -6   4   7       27.02       18.41     18.41 o 
  -5   4   7        9.84        0.00     11.44 o 
  -4   4   7       28.98       28.13     12.75 o 
  -3   4   7      126.46      144.62     11.88 o 
  -2   4   7       46.98       54.45      7.50 o 
  -1   4   7     1986.84     1966.04     35.22 o 
   0   4   7       18.22       17.97      4.82 o 
   1   4   7        4.45        7.84      4.27 o 
   2   4   7     1011.24      995.03     37.83 o 
   4   4   7      230.57      193.14     21.27 o 
   5   4   7        1.62        0.00      8.90 o 
   6   4   7        1.99        0.00     10.24 o 
   7   4   7        4.92        9.18     12.96 o 
   8   4   7       36.94       49.82     20.71 o 
  -6   5   7       16.55       27.40     18.54 o 
  -5   5   7        8.99       22.28     16.56 o 
  -4   5   7       99.04      143.27     25.74 o 
  -3   5   7      127.92      134.50     14.93 o 
  -2   5   7      563.72      552.53     24.50 o 
  -1   5   7       33.60       26.00      5.95 o 
   0   5   7      626.03      638.35     24.66 o 
   1   5   7      251.32      239.13     26.80 o 
   2   5   7      130.42      137.17     21.22 o 
   3   5   7      512.96      503.95     27.58 o 
   4   5   7      131.19      140.00     18.50 o 
   5   5   7       54.95       44.84     14.53 o 
   6   5   7        8.77        8.90     11.35 o 
   7   5   7        5.72       12.73     14.21 o 
   8   5   7        0.24       12.92     16.33 o 
  -5   6   7       57.25       74.17     23.53 o 
  -4   6   7       11.65       27.68     15.68 o 
  -3   6   7      158.20      140.91     20.11 o 
  -2   6   7       42.93       47.66     10.88 o 
  -1   6   7        2.78       11.86      8.83 o 
   0   6   7      248.99      194.66     21.59 o 
   1   6   7      380.28      380.83     26.43 o 
   2   6   7      276.70      281.12     28.07 o 
   3   6   7       89.27      106.65     10.77 o 
   4   6   7       32.41       23.48      9.64 o 
   5   6   7       51.87       72.14     17.34 o 
   6   6   7      102.11       97.10     21.08 o 
   7   6   7        2.26        1.25     12.36 o 
   8   6   7        0.00        1.89     13.70 o 
  -5   7   7        9.52        0.00     14.99 o 
  -4   7   7        0.75        3.28     13.70 o 
  -3   7   7       10.85       17.13     17.64 o 
  -2   7   7       58.26       87.61     19.95 o 
  -1   7   7       37.34       33.08     13.63 o 
   0   7   7       54.15       64.90     17.67 o 
   1   7   7       17.66       13.88     11.76 o 
   2   7   7        7.41        7.84      9.32 o 
   3   7   7       76.21       67.25     16.42 o 
   4   7   7       50.16       45.04      9.79 o 
   5   7   7       81.88      116.84     19.60 o 
   6   7   7        6.41        2.68     12.36 o 
   7   7   7        1.88        2.72     12.22 o 
   8   7   7        3.03        6.97     14.99 o 
  -4   8   7       16.08        4.75     15.55 o 
  -3   8   7       11.94       10.35     10.70 o 
  -2   8   7        1.22        4.80      9.60 o 
  -1   8   7       16.38       11.14      9.96 o 
   0   8   7        3.25        0.00     12.36 o 
   1   8   7       74.58       76.85     18.87 o 
   2   8   7      183.72      183.41     24.12 o 
   3   8   7        3.59        7.61     11.81 o 
   4   8   7      110.21      135.43     22.88 o 
   5   8   7        3.13        2.44      9.96 o 
   6   8   7       63.85       36.58     16.05 o 
   7   8   7        0.01        0.00     12.45 o 
   8   8   7        4.78        0.00     16.74 o 
  -3   9   7       12.64       20.96     12.28 o 
  -2   9   7       13.07       29.93     19.17 o 
  -1   9   7       96.54      131.14     18.19 o 
   0   9   7       13.47        9.83     15.87 o 
   1   9   7      149.41      138.89     24.36 o 
   2   9   7      218.34      224.23     28.14 o 
   3   9   7      232.14      271.28     30.91 o 
   4   9   7       18.97       23.48     15.22 o 
   5   9   7       17.88        3.04     11.58 o 
   6   9   7        0.53        0.00     10.89 o 
   7   9   7        4.56        5.54     13.42 o 
  -3  10   7        0.09        6.96     11.42 o 
  -2  10   7        5.49        8.20     10.70 o 
  -1  10   7      140.37      132.82     28.12 o 
   0  10   7       15.82       19.60     17.85 o 
   1  10   7        5.50        2.03     14.62 o 
   2  10   7      238.12      234.88     31.41 o 
   3  10   7       57.31       51.34     18.68 o 
   4  10   7       43.17       39.62     16.74 o 
   5  10   7       20.05       35.43     17.57 o 
   6  10   7        6.61        5.72     12.82 o 
   7  10   7       10.84        0.00     13.65 o 
  -2  11   7        2.11        0.00     11.69 o 
  -1  11   7       62.50       36.25     14.08 o 
   0  11   7       51.05       22.97     20.90 o 
   1  11   7       31.33       79.11     24.22 o 
   2  11   7       26.29       21.22     17.11 o 
   3  11   7       27.03       10.47     15.59 o 
   4  11   7        7.44        0.00     13.15 o 
   5  11   7        3.77        0.00     14.16 o 
   6  11   7        1.47        0.00     14.39 o 
   7  11   7        4.16        0.00     14.62 o 
  -1  12   7        0.15        0.00     11.41 o 
   0  12   7        9.43        7.92     12.24 o 
   1  12   7        0.29       18.77     19.37 o 
   2  12   7       34.06        0.60     14.81 o 
   3  12   7        6.89        0.00     15.41 o 
   4  12   7        3.20        0.00     15.96 o 
   5  12   7        1.13        0.00     16.19 o 
   6  12   7        0.90        8.03     19.88 o 
   1  13   7        7.51       27.86     22.05 o 
   2  13   7        8.79       18.87     20.53 o 
   3  13   7        0.01        0.00     16.79 o 
   4  13   7        3.91       11.58     18.59 o 
   5  13   7        0.02        0.00     13.93 o 
  -1 -12   8        1.20        0.00     14.99 o 
  -5 -11   8        1.51        0.00     17.02 o 
  -4 -11   8       38.00       32.11     20.71 o 
  -1 -11   8        7.53        9.27     16.24 o 
   0 -11   8       22.98       16.05     18.68 o 
   1 -11   8       32.08       49.26     22.19 o 
  -6 -10   8        0.22        1.25     20.11 o 
  -5 -10   8        1.09       14.16     19.33 o 
  -4 -10   8       15.47       12.18     17.53 o 
  -3 -10   8       21.37        9.73     17.57 o 
  -2 -10   8       51.37       52.03     20.99 o 
  -1 -10   8       57.10       66.29     15.12 o 
   0 -10   8      113.65       81.42     24.22 o 
   1 -10   8       49.90       47.33     21.36 o 
   2 -10   8        0.30        8.99     15.36 o 
  -6  -9   8        6.48       40.04     22.56 o 
  -5  -9   8       13.35       35.15     20.20 o 
  -4  -9   8       19.00       35.43     18.22 o 
  -3  -9   8        1.60        0.42     13.56 o 
  -2  -9   8       24.10       10.42     15.27 o 
  -1  -9   8       80.32       69.83     19.24 o 
   0  -9   8      179.77      213.41     20.30 o 
   1  -9   8      117.05      130.63     18.25 o 
   2  -9   8       15.45       36.86     19.24 o 
   3  -9   8        1.17        2.54     14.90 o 
  -7  -8   8       56.00       82.80     28.60 o 
  -6  -8   8       31.67       46.08     22.56 o 
  -5  -8   8       30.12       18.22     19.10 o 
  -4  -8   8       23.56       47.05     20.02 o 
  -3  -8   8        0.39       13.65     14.62 o 
  -2  -8   8        6.72        0.00     13.88 o 
  -1  -8   8        6.63        1.78      7.23 o 
   0  -8   8       99.72      109.31     19.03 o 
   1  -8   8      103.35      124.35     16.68 o 
   2  -8   8       21.17       30.76     11.92 o 
   3  -8   8        7.50       11.27     11.45 o 
   4  -8   8       15.70       10.52     16.51 o 
  -7  -7   8       51.07       85.29     26.94 o 
  -6  -7   8        5.75       14.44     18.77 o 
  -5  -7   8      115.77      166.06     29.75 o 
  -4  -7   8      232.07      254.17     32.11 o 
  -3  -7   8      141.80      134.19     24.91 o 
  -2  -7   8       42.14       55.54     19.28 o 
  -1  -7   8        2.15        0.00     12.02 o 
   0  -7   8      100.77      102.50     14.62 o 
   1  -7   8      122.98      132.55     16.22 o 
   2  -7   8       92.47      119.29     16.64 o 
   3  -7   8       62.70       77.11     15.83 o 
   4  -7   8       56.80       79.78     16.70 o 
   5  -7   8        2.05        0.00      9.66 o 
  -7  -6   8       39.68        0.00     18.87 o 
  -6  -6   8        0.41        0.00     16.74 o 
  -5  -6   8      143.48      149.96     28.00 o 
  -4  -6   8      691.88      686.25     47.79 o 
  -3  -6   8      286.30      289.96     32.57 o 
  -2  -6   8      160.29      168.55     25.65 o 
  -1  -6   8      262.87      284.22     19.49 o 
   0  -6   8      793.34      802.95     30.44 o 
   1  -6   8      441.85      400.82     26.71 o 
   2  -6   8       66.37       40.71     12.00 o 
   3  -6   8       43.34       42.73     12.19 o 
   4  -6   8      143.61      171.14     21.10 o 
   5  -6   8       10.91       15.65     14.12 o 
  -7  -5   8        4.30        9.18     18.68 o 
  -6  -5   8        0.19        0.00     16.74 o 
  -5  -5   8       14.17       22.33     18.41 o 
  -4  -5   8      466.90      518.02     40.78 o 
  -3  -5   8       92.50       82.06     21.59 o 
  -2  -5   8      141.71      149.87     23.39 o 
  -1  -5   8      846.73      830.18     43.73 o 
   0  -5   8     1217.54     1224.82     36.43 o 
   1  -5   8      215.64      205.36     19.97 o 
   2  -5   8       17.75        0.12      7.70 o 
   3  -5   8       88.83       76.04     14.16 o 
   4  -5   8      190.52      143.46     18.64 o 
   5  -5   8       26.18       20.59     14.16 o 
   6  -5   8        3.34        0.00      8.98 o 
  -7  -4   8       11.98       16.42     19.65 o 
  -6  -4   8       16.38       33.81     19.74 o 
  -5  -4   8        7.57        0.55     15.73 o 
  -4  -4   8       45.97       33.12     18.36 o 
  -3  -4   8       21.92       25.60     15.55 o 
  -2  -4   8        2.15        0.00     11.02 o 
  -1  -4   8     1080.26     1138.70     52.52 o 
   0  -4   8     2177.41     2184.95     48.64 o 
   1  -4   8      229.40      215.92     15.85 o 
   2  -4   8       22.93       17.62      8.59 o 
   3  -4   8      408.22      398.33     23.78 o 
   4  -4   8       35.06       44.63     25.51 o 
   5  -4   8       62.19       70.96     14.21 o 
   6  -4   8       15.84       11.38     11.35 o 
  -7  -3   8       80.92       88.57     27.58 o 
  -6  -3   8       82.21       80.26     25.00 o 
  -5  -3   8       84.21       71.36     22.23 o 
  -4  -3   8        7.38       16.74     16.24 o 
  -3  -3   8        5.69       18.63      9.18 o 
  -2  -3   8       52.65       57.75     10.85 o 
  -1  -3   8     1467.97     1482.37     28.98 o 
   0  -3   8     1074.33     1051.60     24.84 o 
   1  -3   8      914.33      936.37     29.28 o 
   2  -3   8      140.17      152.68     21.01 o 
   3  -3   8      163.85      151.79     16.00 o 
   4  -3   8       34.45       27.71     10.82 o 
   5  -3   8        1.73        7.22      7.99 o 
   6  -3   8        0.48        5.53      9.45 o 
   7  -3   8       24.92       37.04     14.62 o 
  -7  -2   8       76.09       52.40     24.63 o 
  -6  -2   8      146.94      189.96     30.95 o 
  -5  -2   8      374.88      394.63     26.72 o 
  -4  -2   8      456.42      501.04     27.41 o 
  -3  -2   8       43.98       63.15     12.36 o 
  -2  -2   8        1.10       10.05      6.88 o 
  -1  -2   8      365.57      365.03     11.17 o 
   0  -2   8      355.96      352.22     12.97 o 
   1  -2   8      471.99      480.43     14.89 o 
   2  -2   8      448.63      468.75     27.75 o 
   3  -2   8       39.69       32.11      9.50 o 
   4  -2   8      316.35      281.51     21.25 o 
   5  -2   8       49.97       44.40     11.50 o 
   6  -2   8        1.27        0.00      8.27 o 
   7  -2   8       27.82       31.51     17.53 o 
  -7  -1   8       23.42       11.12     18.91 o 
  -6  -1   8      178.09      179.53     21.54 o 
  -5  -1   8      643.18      651.24     32.97 o 
  -4  -1   8      655.17      637.53     37.02 o 
  -3  -1   8      333.98      351.54     21.59 o 
  -2  -1   8      159.80      162.70     14.87 o 
  -1  -1   8      881.47      846.83     28.51 o 
   0  -1   8     1962.61     1965.03     44.96 o 
   1  -1   8      787.15      771.31     18.99 o 
   3  -1   8      551.92      539.86     30.38 o 
   4  -1   8      378.41      378.71     23.20 o 
   5  -1   8        0.65        0.00      8.53 o 
   6  -1   8        4.99        2.26     11.39 o 
   7  -1   8       43.88        9.96     14.48 o 
  -7   0   8        0.73       19.10     21.68 o 
  -6   0   8       32.64       25.10     12.85 o 
  -5   0   8      111.59      154.63     18.85 o 
  -4   0   8       35.60       39.91     11.97 o 
  -3   0   8      215.58      245.26     19.79 o 
  -2   0   8      460.12      442.46     24.84 o 
  -1   0   8     2065.55     2074.76     48.27 o 
   0   0   8     2762.73     2691.89    106.67 o 
   1   0   8      465.24      453.45     18.46 o 
   2   0   8      571.93      507.00     18.97 o 
   3   0   8     1250.61     1151.96     52.08 o 
   4   0   8      361.95      400.39     33.58 o 
   5   0   8       82.74      114.40     21.77 o 
   6   0   8       35.76       50.74     17.53 o 
   7   0   8       52.07       47.65     18.31 o 
  -7   1   8        0.36        0.00     11.73 o 
  -6   1   8       13.69       31.12     13.52 o 
  -5   1   8       22.94        7.86     18.75 o 
  -4   1   8        2.74        0.00     12.11 o 
  -3   1   8        1.38        0.00      6.68 o 
  -2   1   8      194.76      218.68     16.29 o 
  -1   1   8     2522.35     2306.95     62.50 o 
   0   1   8     4333.18     4344.90     58.81 o 
   1   1   8      229.23      207.62     13.35 o 
   2   1   8      677.05      669.26     22.93 o 
   3   1   8      778.99      748.20     40.36 o 
   4   1   8      212.97      223.86     26.98 o 
   5   1   8      162.77      122.75     22.05 o 
   6   1   8      182.63      136.35     25.83 o 
   7   1   8      105.92      148.49     29.11 o 
   8   1   8       20.92       17.67     17.67 o 
  -7   2   8       40.00       38.64     16.67 o 
  -6   2   8       89.75      100.92     17.92 o 
  -5   2   8        6.79        6.48      9.90 o 
  -4   2   8        2.33        0.00     13.12 o 
  -3   2   8        4.08        1.20      7.22 o 
  -2   2   8      804.41      688.09     45.85 o 
  -1   2   8     2131.45     2034.22     40.16 o 
   0   2   8     2544.73     2563.91     39.98 o 
   2   2   8      339.46      375.94     25.74 o 
   3   2   8      831.44      916.20     43.59 o 
   4   2   8       37.00       44.51     16.01 o 
   5   2   8       22.60       19.88     11.85 o 
   6   2   8       94.73      112.18     23.25 o 
   7   2   8      155.28      208.96     31.92 o 
   8   2   8       44.39       26.20     18.73 o 
  -6   3   8      147.65      176.66     22.11 o 
  -5   3   8      130.66      152.35     19.21 o 
  -4   3   8        1.76        1.78      6.68 o 
  -3   3   8       36.24       32.14     10.64 o 
  -2   3   8      144.59      148.73     14.30 o 
  -1   3   8     1284.78     1260.78     36.87 o 
   1   3   8      912.46      923.11     21.29 o 
   2   3   8      352.39      413.45     26.20 o 
   3   3   8      744.77      738.79     38.56 o 
   4   3   8        2.26        0.00      6.00 o 
   5   3   8       59.15       65.36     17.30 o 
   6   3   8        5.73        6.37     10.24 o 
   7   3   8      232.40      226.58     32.80 o 
   8   3   8       48.72       46.13     21.36 o 
  -6   4   8       85.17      106.51     27.58 o 
  -5   4   8      160.21      153.33     28.23 o 
  -4   4   8        0.61       10.70     13.01 o 
  -3   4   8      351.58      332.26     22.12 o 
  -2   4   8      374.79      353.59     15.15 o 
  -1   4   8      726.91      719.20     20.69 o 
   0   4   8      608.00      625.19     17.82 o 
   1   4   8      867.18      866.30     24.40 o 
   2   4   8     1560.64     1666.79     54.71 o 
   3   4   8      264.83      263.39     24.17 o 
   4   4   8        2.30        2.95      7.20 o 
   5   4   8        0.54        1.48     10.47 o 
   6   4   8       82.54      106.79     22.56 o 
   7   4   8       89.19       86.26     23.71 o 
   8   4   8       33.07       12.78     16.33 o 
  -6   5   8       22.79        7.33     19.33 o 
  -5   5   8       64.10       94.93     24.49 o 
  -4   5   8        7.01       24.08     16.38 o 
  -3   5   8      305.63      317.41     33.35 o 
  -2   5   8     1263.75     1293.79     38.65 o 
  -1   5   8       86.91       83.71     17.34 o 
   0   5   8      752.04      748.34     20.03 o 
   1   5   8      841.20      853.71     24.41 o 
   2   5   8     1134.33     1144.33     30.63 o 
   4   5   8       35.55       43.13     12.92 o 
   5   5   8       53.34       43.82     15.96 o 
   6   5   8       76.75       86.63     20.39 o 
   7   5   8        2.89       13.05     15.45 o 
   8   5   8        4.63       14.99     16.10 o 
  -5   6   8        0.21        0.00     14.39 o 
  -4   6   8        0.46       13.42     14.25 o 
  -3   6   8       49.15       48.71     18.77 o 
  -2   6   8      394.07      396.92     49.40 o 
  -1   6   8      255.95      284.40     20.02 o 
   0   6   8      624.20      528.99     32.38 o 
   1   6   8      754.96      809.92     39.25 o 
   2   6   8      519.53      540.17     20.32 o 
   3   6   8      201.86      221.68     14.56 o 
   4   6   8      237.72      249.74     22.14 o 
   5   6   8      187.46      169.29     22.83 o 
   6   6   8      140.52      155.45     25.51 o 
   7   6   8       45.78       70.81     22.19 o 
   8   6   8        0.84        0.00     13.93 o 
  -5   7   8        0.09        0.00     17.07 o 
  -4   7   8        1.36        0.00     12.78 o 
  -3   7   8        0.30        8.30     13.93 o 
  -2   7   8      260.31      237.28     20.88 o 
  -1   7   8      231.76      220.88     19.17 o 
   0   7   8      245.15      276.91     24.89 o 
   1   7   8      320.51      370.92     29.71 o 
   2   7   8      412.89      475.95     32.34 o 
   3   7   8      151.74      162.83     22.00 o 
   4   7   8       80.99       95.44     19.51 o 
   5   7   8      111.71      110.75     19.47 o 
   6   7   8      323.45      369.76     34.60 o 
   7   7   8      114.05      127.36     25.97 o 
   8   7   8        6.41        2.17     14.99 o 
  -4   8   8        0.84        0.00     14.90 o 
  -3   8   8        1.42        0.00     10.93 o 
  -2   8   8      112.89      150.12     18.79 o 
  -1   8   8       80.19       95.97     15.68 o 
   0   8   8       58.05       65.27     13.75 o 
   1   8   8      211.49      216.43     26.39 o 
   2   8   8      449.22      422.21     33.12 o 
   3   8   8       36.41       48.07     15.55 o 
   4   8   8       24.17       26.11     13.79 o 
   5   8   8       31.98       39.44     16.05 o 
   7   8   8       79.83       59.46     20.07 o 
  -3   9   8       33.88       24.68     19.05 o 
  -2   9   8       40.07       39.95     13.35 o 
  -1   9   8       86.22       98.56     17.25 o 
   0   9   8      101.29      105.03     16.97 o 
   1   9   8      357.71      330.14     33.72 o 
   2   9   8      219.83      214.59     27.91 o 
   3   9   8       25.85       34.83     15.91 o 
   4   9   8       88.84       79.94     20.02 o 
   5   9   8       40.92       27.77     16.05 o 
   6   9   8       40.99       38.93     16.65 o 
   7   9   8        6.04        0.00     10.56 o 
  -3  10   8       21.21        6.73     16.65 o 
  -2  10   8       66.77       57.72     15.41 o 
  -1  10   8       91.15       67.38     21.50 o 
   0  10   8       47.92       51.89     14.46 o 
   1  10   8      398.56      458.24     40.73 o 
   2  10   8      103.13      126.99     25.55 o 
   3  10   8        2.77        0.00     12.32 o 
   4  10   8        3.53        3.32     12.73 o 
   5  10   8        2.44        0.00     13.65 o 
   6  10   8        9.72       19.79     15.91 o 
   7  10   8        1.50        0.00     13.10 o 
  -2  11   8       51.97       62.31     17.67 o 
  -1  11   8       26.30       36.60     25.74 o 
   0  11   8       58.10      107.87     19.49 o 
   1  11   8      138.13      136.40     28.55 o 
   2  11   8       42.28       23.89     17.76 o 
   3  11   8        0.41        0.00     12.36 o 
   4  11   8       34.72       22.93     17.44 o 
   5  11   8       29.34       40.09     19.74 o 
   6  11   8       21.71       54.94     23.16 o 
  -1  12   8        9.43       17.38     12.90 o 
   0  12   8       24.85       15.29     16.98 o 
   1  12   8       37.00       18.22     19.19 o 
   2  12   8       19.08       13.84     19.79 o 
   3  12   8       14.69        8.53     17.34 o 
   4  12   8       55.49       58.72     22.74 o 
   5  12   8       73.89       94.65     28.18 o 
   1  13   8        9.48        5.12     20.30 o 
   2  13   8       19.07       22.51     21.82 o 
   3  13   8        0.08        0.00     17.21 o 
   4  13   8        6.56       18.64     20.80 o 
  -4 -11   9       37.47       48.20     24.26 o 
   0 -11   9        0.05        0.00     16.65 o 
  -5 -10   9        0.90        0.00     17.81 o 
  -4 -10   9       19.36       26.57     19.93 o 
  -3 -10   9       53.23       52.26     22.28 o 
  -2 -10   9       12.86       14.53     16.42 o 
  -1 -10   9       33.86       36.63     17.71 o 
   0 -10   9       10.09       20.99     16.47 o 
   1 -10   9        0.15       23.20     17.53 o 
   2 -10   9       22.11        0.00     15.59 o 
  -6  -9   9        0.59       37.13     21.36 o 
  -5  -9   9        0.02        7.33     16.79 o 
  -4  -9   9       15.65        5.77     16.47 o 
  -3  -9   9       28.77       33.30     21.31 o 
  -2  -9   9        9.28       15.36     15.27 o 
  -1  -9   9       51.97       93.82     23.66 o 
   0  -9   9       51.84       64.07     14.33 o 
   1  -9   9       15.86       24.88     12.33 o 
   2  -9   9       16.23       15.23     11.40 o 
   3  -9   9        3.43        5.90     16.74 o 
  -6  -8   9        4.13        9.78     18.45 o 
  -5  -8   9        6.83       22.79     18.68 o 
  -4  -8   9        0.05        6.09     15.87 o 
  -3  -8   9        0.04        2.08     14.16 o 
  -2  -8   9       63.05       37.23     19.33 o 
  -1  -8   9        1.56        0.00     12.18 o 
   0  -8   9      138.40      174.34     18.48 o 
   1  -8   9       10.32       22.45     10.57 o 
   2  -8   9        1.37        2.65      9.74 o 
   3  -8   9        0.05       10.16     11.04 o 
   4  -8   9        0.38        0.00     11.76 o 
  -7  -7   9        6.85        6.73     18.91 o 
  -6  -7   9        2.10        0.00     15.50 o 
  -5  -7   9        3.00        0.00     14.07 o 
  -4  -7   9      110.61      110.94     26.57 o 
  -3  -7   9        0.78        9.83     15.91 o 
  -2  -7   9        1.05        3.51     15.64 o 
  -1  -7   9        2.00       19.37     15.04 o 
   0  -7   9      159.50      149.44     16.40 o 
   1  -7   9       36.22       43.24     12.10 o 
   2  -7   9       62.85       47.97     12.67 o 
   3  -7   9       47.01       36.55     13.21 o 
   4  -7   9       45.78       57.29     15.75 o 
  -7  -6   9        0.29       17.94     21.13 o 
  -6  -6   9        8.78        0.00     15.27 o 
  -5  -6   9       19.17       35.38     19.14 o 
  -4  -6   9      291.94      333.92     37.27 o 
  -3  -6   9       84.30       99.22     23.48 o 
  -2  -6   9        7.90       10.84     14.99 o 
  -1  -6   9        2.04        0.00     12.59 o 
   0  -6   9        1.03        7.47      8.36 o 
   1  -6   9        1.34        1.92      8.43 o 
   2  -6   9       17.50       22.08     10.44 o 
   3  -6   9        2.96       11.58      9.57 o 
   4  -6   9       70.75       78.39     16.54 o 
   5  -6   9       18.92        6.60     10.17 o 
  -7  -5   9       10.40       16.88     21.17 o 
  -6  -5   9        0.50        3.18     16.84 o 
  -5  -5   9       21.25       39.07     19.51 o 
  -4  -5   9       10.40        9.18     15.64 o 
  -3  -5   9      607.51      526.74     40.59 o 
  -2  -5   9        0.25        1.01     12.27 o 
  -1  -5   9        9.95       23.11     15.27 o 
   0  -5   9       15.31       12.98      8.15 o 
   1  -5   9      377.51      357.71     24.77 o 
   2  -5   9      619.96      596.28     28.34 o 
   3  -5   9       62.66       53.56     12.99 o 
   4  -5   9       54.63       42.71     19.58 o 
   5  -5   9        7.95        0.00     12.45 o 
  -7  -4   9        2.48       28.46     21.91 o 
  -6  -4   9        7.55       12.36     18.87 o 
  -5  -4   9       30.98       24.82     18.64 o 
  -4  -4   9        2.07       10.89     16.19 o 
  -3  -4   9      360.80      385.12     35.38 o 
  -2  -4   9       84.84       63.61     18.91 o 
  -1  -4   9      309.27      298.17     31.55 o 
   0  -4   9      262.83      242.98     22.60 o 
   1  -4   9      127.06      152.18     14.78 o 
   2  -4   9      282.77      286.67     20.10 o 
   3  -4   9        4.97       11.76      9.16 o 
   4  -4   9       33.71       33.75     11.24 o 
   5  -4   9        1.90       18.59     14.81 o 
   6  -4   9        1.39        0.00      9.79 o 
  -7  -3   9        0.44        6.37     20.62 o 
  -6  -3   9        0.20        2.44     17.34 o 
  -5  -3   9        1.97        4.80     17.34 o 
  -4  -3   9        2.65        9.27     15.78 o 
  -3  -3   9        4.55       13.05      9.60 o 
  -2  -3   9      308.61      296.95     30.33 o 
  -1  -3   9      522.56      493.36     23.97 o 
   0  -3   9      412.39      385.88     14.42 o 
   1  -3   9       14.32       12.23      6.97 o 
   2  -3   9        6.20        0.00      5.36 o 
   3  -3   9       54.95       55.13     12.17 o 
   4  -3   9        3.62       10.16      9.24 o 
   5  -3   9        5.81        3.56      9.67 o 
   6  -3   9        1.98        4.32      9.62 o 
  -7  -2   9        0.04        0.00     16.98 o 
  -6  -2   9       11.55        9.69     17.11 o 
  -5  -2   9        1.72        8.85     11.00 o 
  -4  -2   9       19.68       19.25     11.22 o 
  -3  -2   9       46.65       49.00     12.03 o 
  -2  -2   9        7.76        9.32      8.29 o 
  -1  -2   9      108.13      122.03     13.61 o 
   0  -2   9        2.84        0.00      3.69 o 
   1  -2   9       39.23       42.66      6.44 o 
   2  -2   9      247.88      187.02     19.44 o 
   3  -2   9      335.89      303.05     20.12 o 
   4  -2   9        1.16        0.00      7.93 o 
   5  -2   9        0.19        0.00      7.25 o 
   6  -2   9       13.71       15.82     14.21 o 
   7  -2   9        5.23        0.00     13.98 o 
  -7  -1   9        2.14       35.66     23.39 o 
  -6  -1   9        6.35        7.80     13.45 o 
  -5  -1   9       75.38      106.98     26.48 o 
  -4  -1   9      111.56      100.92     16.20 o 
  -3  -1   9       50.69       51.27     12.15 o 
  -2  -1   9        0.40        0.00      8.19 o 
  -1  -1   9       90.03      102.38     12.58 o 
   0  -1   9        0.80        8.29      6.31 o 
   1  -1   9       31.69       21.84      5.37 o 
   2  -1   9      132.05      146.60     14.62 o 
   3  -1   9      116.99      124.66     27.22 o 
   4  -1   9      108.84      128.04     16.24 o 
   6  -1   9        0.00        6.37     11.62 o 
   7  -1   9        1.08        0.00     13.19 o 
  -7   0   9       31.57       65.50     24.86 o 
  -6   0   9        8.25       14.31     13.24 o 
  -5   0   9      108.16      145.58     26.64 o 
  -4   0   9       17.54       28.26     33.10 o 
  -3   0   9       36.96       52.20     12.09 o 
  -2   0   9      122.05      113.30     13.96 o 
  -1   0   9      243.75      256.44     17.20 o 
   0   0   9      198.93      174.26     13.89 o 
   1   0   9     1522.20     1484.89     38.09 o 
   2   0   9      701.92      711.33     43.91 o 
   3   0   9        0.68        8.72     11.81 o 
   4   0   9       69.25       49.17     17.07 o 
   6   0   9       23.17       26.85     14.62 o 
   7   0   9        5.65        0.00     12.82 o 
  -7   1   9       18.86       23.94     14.71 o 
  -6   1   9        3.87       10.19     12.06 o 
  -5   1   9       98.69       96.25     17.45 o 
  -4   1   9       24.82       23.99     12.03 o 
  -3   1   9      365.02      358.46     22.26 o 
  -2   1   9      488.34      470.72     23.79 o 
  -1   1   9      409.00      370.94     19.95 o 
   0   1   9        6.19        6.73      3.11 o 
   1   1   9     1086.17     1102.99     41.52 o 
   2   1   9      650.47      645.29     28.81 o 
   3   1   9        0.25        2.85      5.33 o 
   4   1   9        0.02        0.00     11.81 o 
   5   1   9        0.03        0.00      8.67 o 
   6   1   9       48.81       71.78     19.70 o 
   7   1   9       33.10       11.02     14.39 o 
  -6   2   9        1.26        0.00     10.78 o 
  -5   2   9       19.34       26.10     12.39 o 
  -4   2   9        3.37        9.41     10.62 o 
  -3   2   9       94.34       96.28     14.33 o 
  -2   2   9      868.55      840.16     31.20 o 
  -1   2   9     1628.49     1692.59     90.69 o 
   0   2   9        0.19        4.02      3.72 o 
   1   2   9       49.46       68.84     14.74 o 
   2   2   9      101.20      112.27     11.64 o 
   3   2   9        2.36        0.00      9.04 o 
   4   2   9       20.26       12.96     12.64 o 
   5   2   9       13.35       15.68     11.62 o 
   6   2   9       23.76       42.62     17.07 o 
   7   2   9       16.78        3.64     14.62 o 
   8   2   9        4.35        0.00     14.90 o 
  -6   3   9        1.29        0.00     13.84 o 
  -5   3   9        1.27        0.00     11.09 o 
  -4   3   9       68.02       15.07     20.23 o 
  -3   3   9       20.82       34.81     11.12 o 
  -2   3   9      118.58      145.87     30.26 o 
  -1   3   9       45.32       58.72     16.65 o 
   0   3   9       75.08       82.32      7.53 o 
   2   3   9        1.79        0.00      7.80 o 
   3   3   9       51.42       46.68     14.12 o 
   4   3   9       18.13       28.60     14.48 o 
   5   3   9      145.45      143.60     22.97 o 
   6   3   9        1.99        8.81     12.87 o 
   7   3   9        2.86       17.07     14.16 o 
   8   3   9        0.26        0.00     12.41 o 
  -6   4   9        0.36       10.10     17.11 o 
  -5   4   9        3.63       11.35     16.10 o 
  -4   4   9       28.78       29.25     15.78 o 
  -3   4   9      107.43      128.91     17.90 o 
  -2   4   9       16.93       16.58      8.55 o 
  -1   4   9       14.81        3.15     10.89 o 
   0   4   9      139.97      149.77     16.14 o 
   1   4   9      231.94      234.16     11.68 o 
   2   4   9      170.02      174.07     15.82 o 
   3   4   9       87.50      138.75     19.70 o 
   4   4   9        0.01        7.84      8.12 o 
   5   4   9        3.18        0.00      7.84 o 
   6   4   9       32.25       49.54     17.11 o 
   7   4   9        5.00       21.68     16.28 o 
   8   4   9        7.89        0.00     13.56 o 
  -5   5   9       15.63       18.64     17.67 o 
  -4   5   9       16.46       15.18     15.50 o 
  -3   5   9       59.50       42.76     16.84 o 
  -2   5   9      193.42      162.09     26.02 o 
  -1   5   9      114.10      126.90     19.54 o 
   0   5   9      587.41      569.31     18.31 o 
   1   5   9      534.86      551.28     17.82 o 
   2   5   9      176.70      189.94     13.63 o 
   3   5   9       37.36       13.88     11.85 o 
   4   5   9       21.90       10.24      8.40 o 
   5   5   9      212.92      244.52     27.54 o 
   6   5   9       81.74       56.18     17.62 o 
   7   5   9        2.08        7.01     14.53 o 
   8   5   9       22.04       24.22     18.31 o 
  -5   6   9        7.36        0.00     15.91 o 
  -4   6   9       40.52       51.62     19.97 o 
  -3   6   9        8.68        9.92     14.16 o 
  -2   6   9      476.23      460.82     39.76 o 
  -1   6   9        0.51        6.08      9.57 o 
   0   6   9      635.35      638.79     27.69 o 
   1   6   9      127.36      139.86     18.41 o 
   2   6   9       86.79      116.24     17.53 o 
   3   6   9       51.96       49.32      9.08 o 
   4   6   9        4.09        0.00      8.35 o 
   5   6   9       42.91       36.35     14.07 o 
   6   6   9       19.67       13.05     13.38 o 
   7   6   9        2.50        2.12     14.30 o 
   8   6   9       13.23       39.53     20.39 o 
  -4   7   9        3.70        0.00     14.07 o 
  -3   7   9      155.98      149.09     28.74 o 
  -2   7   9      119.28      161.17     28.65 o 
  -1   7   9      329.36      360.71     23.75 o 
   0   7   9      131.58      146.24     19.35 o 
   1   7   9       71.93       89.49     18.08 o 
   2   7   9      120.85      104.57     18.82 o 
   3   7   9      101.77      130.40     20.76 o 
   4   7   9       80.91       84.23     18.68 o 
   5   7   9        0.00       12.04     11.85 o 
   6   7   9        7.01       17.57     13.70 o 
   7   7   9        1.40       10.29     15.73 o 
  -4   8   9        4.45        2.35     16.28 o 
  -3   8   9       14.09       26.34     16.93 o 
  -2   8   9       19.19       30.21     17.99 o 
  -1   8   9       40.79       35.49     12.06 o 
   0   8   9       11.47        6.92     10.59 o 
   1   8   9        0.37        0.00     13.15 o 
   2   8   9        6.47       12.41     14.67 o 
   3   8   9        1.02        8.76     11.26 o 
   4   8   9       29.99       28.97     13.70 o 
   5   8   9       69.48       45.02     16.51 o 
   6   8   9       33.79       31.92     16.14 o 
  -3   9   9        2.63        0.00     15.18 o 
  -2   9   9        0.02        7.33     14.71 o 
  -1   9   9       19.74        0.00      9.47 o 
   0   9   9        3.98       12.94     10.57 o 
   1   9   9        8.20       10.01     13.88 o 
   2   9   9       90.36       92.53     20.76 o 
   3   9   9        3.17       15.18     12.22 o 
   4   9   9        2.40        0.00     10.33 o 
   5   9   9        0.52        0.00     10.98 o 
   6   9   9       26.87       20.43     15.59 o 
   7   9   9        0.54        0.00     11.95 o 
  -2  10   9        4.42        0.00     17.85 o 
  -1  10   9       19.65       17.32     11.69 o 
   0  10   9       59.81       51.00     14.77 o 
   1  10   9        7.98        0.00     15.31 o 
   2  10   9       31.94       32.20     17.02 o 
   3  10   9        6.48        3.09     12.73 o 
   4  10   9        0.38        0.00     10.06 o 
   5  10   9      108.46       87.92     23.85 o 
   6  10   9        9.95       20.94     16.33 o 
  -1  11   9        9.81        7.68     11.58 o 
   0  11   9       84.34      110.18     19.89 o 
   1  11   9        9.06        0.00     15.50 o 
   2  11   9       11.51        7.98     15.68 o 
   3  11   9       41.94       49.77     19.65 o 
   4  11   9        6.64        2.21     14.21 o 
   5  11   9       25.83       31.69     19.14 o 
   6  11   9        2.67        0.00     14.39 o 
   0  12   9        1.98        8.02     13.59 o 
   1  12   9       31.13        1.38     18.22 o 
   2  12   9       24.53        0.00     16.47 o 
   3  12   9       30.63       48.02     22.56 o 
   4  12   9        0.17        1.66     16.93 o 
   5  12   9        1.15        0.00     15.87 o 
   3  13   9        0.04        0.00     17.30 o 
  -4 -10  10       20.97       23.94     22.14 o 
  -3 -10  10       40.07       44.61     22.93 o 
  -2 -10  10       12.82       27.08     18.68 o 
  -1 -10  10       13.07        0.51     16.98 o 
   0 -10  10       41.86       45.76     19.74 o 
   1 -10  10        5.75        5.12     16.14 o 
  -5  -9  10        6.11       34.55     21.45 o 
  -4  -9  10       18.72       24.40     19.19 o 
  -3  -9  10       19.51       35.89     19.84 o 
  -2  -9  10       16.98        9.18     18.13 o 
  -1  -9  10       19.47       28.09     17.21 o 
   0  -9  10       67.99       97.05     24.72 o 
   1  -9  10       27.55       19.49     11.86 o 
   2  -9  10        0.24        0.00     10.76 o 
  -6  -8  10       35.76       40.32     23.94 o 
  -5  -8  10       18.74       13.56     18.31 o 
  -4  -8  10        3.59        4.61     16.88 o 
  -3  -8  10       17.03       25.09     17.90 o 
  -2  -8  10        1.46        0.00     12.92 o 
  -1  -8  10        5.99        2.81     13.28 o 
   0  -8  10      159.35      168.04     29.11 o 
   1  -8  10      100.29       90.87     16.28 o 
   2  -8  10        2.05        0.00     10.17 o 
   3  -8  10       16.78       19.51     12.20 o 
  -6  -7  10       24.78       57.48     25.55 o 
  -5  -7  10       51.11       62.32     24.91 o 
  -4  -7  10       78.03       93.32     25.97 o 
  -3  -7  10       61.60       61.03     22.56 o 
  -2  -7  10        8.68        0.00     14.21 o 
  -1  -7  10       14.84       12.82     15.55 o 
   0  -7  10       88.35      106.09     23.57 o 
   1  -7  10       62.52       72.74     14.00 o 
   2  -7  10       20.76       12.84     10.25 o 
   3  -7  10       45.17       57.34     15.07 o 
   4  -7  10       13.40        7.70     12.00 o 
  -6  -6  10       21.17       28.51     19.74 o 
  -5  -6  10      262.78      265.33     37.18 o 
  -4  -6  10      325.52      413.95     41.28 o 
  -3  -6  10       85.31      122.70     25.55 o 
  -2  -6  10       16.53        0.00     14.81 o 
  -1  -6  10       40.51       36.35     17.34 o 
   0  -6  10       23.21       30.26     15.87 o 
   1  -6  10       72.81       71.74     13.43 o 
   2  -6  10       51.59       70.39     13.97 o 
   3  -6  10       72.14       94.14     41.35 o 
   4  -6  10       96.70      120.69     32.91 o 
   5  -6  10        6.84       31.64     18.96 o 
  -7  -5  10        0.85        1.61     20.67 o 
  -6  -5  10        8.07       24.36     19.93 o 
  -5  -5  10      271.20      274.83     35.61 o 
  -4  -5  10      101.94       75.00     23.06 o 
  -3  -5  10       81.31       86.81     22.83 o 
  -2  -5  10      220.47      213.53     31.09 o 
  -1  -5  10       41.70       48.48     18.08 o 
   0  -5  10      223.53      239.27     29.71 o 
   1  -5  10       29.44       30.26     10.01 o 
   2  -5  10       37.17       26.30     23.66 o 
   3  -5  10      168.13      184.83     20.01 o 
   4  -5  10      201.86      226.02     23.13 o 
   5  -5  10       25.60       42.13     14.79 o 
  -7  -4  10        1.06       25.32     22.05 o 
  -6  -4  10        2.07        7.29     17.34 o 
  -5  -4  10       80.50       53.42     20.71 o 
  -4  -4  10       38.42       48.39     20.67 o 
  -3  -4  10       17.35        0.00     14.85 o 
  -2  -4  10      276.45      286.18     32.47 o 
  -1  -4  10       92.33      126.02     23.89 o 
   0  -4  10      320.82      339.92     32.52 o 
   1  -4  10       21.86       35.98      9.93 o 
   2  -4  10       86.41       24.31     30.31 o 
   3  -4  10      187.58      171.96     18.59 o 
   4  -4  10      201.15      185.97     20.71 o 
   5  -4  10       40.66       43.73     13.89 o 
   6  -4  10       18.42       14.35     11.22 o 
  -7  -3  10       29.11        0.00     18.41 o 
  -6  -3  10       39.24       33.86     23.20 o 
  -5  -3  10       57.04       55.81     21.40 o 
  -4  -3  10       63.27       57.18     14.72 o 
  -3  -3  10       62.95       33.87     19.26 o 
  -2  -3  10       90.40       89.41     14.24 o 
  -1  -3  10      719.67      673.62     29.11 o 
   0  -3  10      278.78      301.02     18.75 o 
   1  -3  10      163.99      169.49     14.70 o 
   2  -3  10      161.00      174.04     15.96 o 
   3  -3  10      135.07      133.94     17.18 o 
   4  -3  10      114.69      118.49     23.87 o 
   5  -3  10        2.97        0.00      8.96 o 
   6  -3  10        4.40        0.00      9.44 o 
  -7  -2  10       48.29       46.40     24.03 o 
  -6  -2  10       68.38       74.68     25.65 o 
  -5  -2  10      192.65      246.38     24.41 o 
  -4  -2  10       96.21      105.42     22.76 o 
  -3  -2  10       48.01       54.57     13.34 o 
  -2  -2  10       20.98       11.94      8.76 o 
  -1  -2  10      630.05      641.25     28.06 o 
   0  -2  10      244.66      252.74     17.35 o 
   1  -2  10      197.72      194.97     11.30 o 
   2  -2  10      223.23      228.81     17.17 o 
   3  -2  10      602.90      596.60     28.06 o 
   4  -2  10        1.63        5.59      8.41 o 
   5  -2  10       23.37       20.49     11.51 o 
   6  -2  10        0.92        1.34     12.55 o 
  -7  -1  10       30.64       35.70     25.37 o 
  -6  -1  10       43.15       27.88     14.35 o 
  -5  -1  10      374.25      417.18     29.50 o 
  -4  -1  10      332.74      366.11     25.73 o 
  -3  -1  10      135.27      115.47     16.26 o 
  -2  -1  10       51.76       60.69     12.47 o 
  -1  -1  10      579.83      601.33     26.80 o 
   0  -1  10       24.86       23.29      8.21 o 
   1  -1  10      309.59      305.00     17.48 o 
   2  -1  10      442.70      455.24     33.90 o 
   3  -1  10      796.85      784.27     47.10 o 
   4  -1  10        8.88       20.07     14.99 o 
   5  -1  10        7.58        0.00     13.56 o 
   6  -1  10        3.73        9.83     13.65 o 
   7  -1  10        2.97        0.00     11.95 o 
  -6   0  10       24.33       41.03     19.33 o 
  -5   0  10      214.17      246.48     30.54 o 
  -4   0  10      525.89      535.54     29.87 o 
  -3   0  10      125.33      157.95     17.52 o 
  -2   0  10      355.28      341.39     21.23 o 
  -1   0  10      395.55      387.21     21.70 o 
   0   0  10       35.92       27.33      8.08 o 
   1   0  10      338.28      294.64     16.93 o 
   2   0  10      754.77      718.40     35.63 o 
   3   0  10      796.65      863.33     47.97 o 
   4   0  10      496.66      448.64     37.32 o 
   5   0  10       57.78       52.91     20.16 o 
   6   0  10       39.76       52.86     18.73 o 
   7   0  10        5.99        3.97     13.88 o 
  -6   1  10       14.87       19.69     14.05 o 
  -5   1  10       61.38       70.66     16.54 o 
  -4   1  10      151.44      136.88     18.22 o 
  -3   1  10        6.38        6.85      9.15 o 
  -2   1  10      125.11      137.60     20.09 o 
  -1   1  10       87.08       97.12     13.06 o 
   0   1  10      127.20      124.38     13.07 o 
   1   1  10       91.99      102.08     12.00 o 
   2   1  10     1061.56     1004.00     64.05 o 
   3   1  10     1141.46     1160.49     55.26 o 
   4   1  10      632.25      639.98     43.31 o 
   6   1  10       79.36       65.92     19.51 o 
   7   1  10       58.03      102.40     25.19 o 
  -6   2  10       30.95       27.82     14.09 o 
  -5   2  10       50.36       53.26     14.92 o 
  -4   2  10       17.84       13.28     10.14 o 
  -3   2  10       25.58       47.01     16.26 o 
  -2   2  10      130.45      126.65     19.26 o 
  -1   2  10      488.80      469.28     23.68 o 
   0   2  10      141.61      153.03     14.15 o 
   1   2  10       44.18       38.84      8.98 o 
   2   2  10     1244.58     1190.29     35.37 o 
   3   2  10      258.94      280.02     17.91 o 
   4   2  10      196.44      213.48     27.95 o 
   5   2  10       60.65       48.53     16.42 o 
   6   2  10       83.43       75.60     21.22 o 
   7   2  10      132.91       86.67     23.99 o 
  -6   3  10       76.66       98.85     28.23 o 
  -5   3  10       88.59       94.33     26.06 o 
  -4   3  10       44.57       28.38     33.79 o 
  -3   3  10        7.68       11.84      9.15 o 
  -2   3  10      258.04      229.05     20.94 o 
  -1   3  10      161.49      187.56     16.92 o 
   0   3  10       93.06       87.24     17.30 o 
   1   3  10      201.81      159.82     32.72 o 
   2   3  10     1041.66     1035.05     33.32 o 
   3   3  10       80.47       96.73     19.56 o 
   4   3  10        1.25        2.81     12.78 o 
   5   3  10        4.98        6.97      9.78 o 
   6   3  10       57.09       40.55     17.30 o 
   7   3  10       62.16       51.25     20.02 o 
  -5   4  10       60.99      120.21     28.37 o 
  -4   4  10       83.01       79.43     23.39 o 
  -3   4  10       61.96       74.04     20.99 o 
  -2   4  10       26.91       27.46     13.10 o 
  -1   4  10      109.40      115.49     14.22 o 
   0   4  10      193.19      186.11     15.38 o 
   1   4  10      664.63      674.44     20.05 o 
   2   4  10      592.48      602.79     22.94 o 
   3   4  10      772.02      764.99     41.01 o 
   4   4  10       15.96       34.32     15.55 o 
   5   4  10        0.77        6.73     10.79 o 
   6   4  10       71.65       49.22     18.82 o 
   7   4  10       10.63        0.83     11.72 o 
  -5   5  10       42.81       51.29     22.46 o 
  -4   5  10      120.61      138.25     29.48 o 
  -3   5  10      141.35      130.96     26.02 o 
  -2   5  10       15.93        0.00     10.61 o 
  -1   5  10      893.78      808.76     50.14 o 
   0   5  10       61.59       72.93     18.45 o 
   1   5  10      766.73      761.21     21.95 o 
   2   5  10     1100.08     1122.95     32.58 o 
   3   5  10     1017.66     1041.39     47.74 o 
   4   5  10       54.97       60.84     15.18 o 
   5   5  10       88.33      104.71     20.76 o 
   6   5  10       21.78       35.98     16.84 o 
   7   5  10        0.14        0.00     12.92 o 
  -5   6  10       33.30       34.04     21.59 o 
  -4   6  10       43.54       33.77     19.37 o 
  -3   6  10       32.06       68.18     22.60 o 
  -2   6  10        5.05       11.16     14.12 o 
  -1   6  10      269.69      273.82     32.94 o 
   0   6  10       77.62       70.34     24.91 o 
   1   6  10      154.90      172.82     16.31 o 
   2   6  10     1132.83     1164.64     49.77 o 
   3   6  10      357.39      384.86     20.35 o 
   4   6  10      142.75      139.63     20.16 o 
   5   6  10       87.38       94.06     19.84 o 
   6   6  10       39.93       33.12     16.47 o 
   7   6  10        3.39       14.99     14.71 o 
  -4   7  10        3.41       18.41     18.17 o 
  -3   7  10        0.29        0.00     12.22 o 
  -2   7  10       67.55       79.16     24.12 o 
  -1   7  10        0.43        4.57     13.42 o 
   0   7  10       97.22      104.82     15.34 o 
   1   7  10        3.14        7.60     14.99 o 
   2   7  10      338.62      356.80     29.06 o 
   3   7  10      180.50      183.31     24.26 o 
   4   7  10      117.16      101.02     20.30 o 
   6   7  10      126.44      135.34     24.72 o 
   7   7  10       34.32       16.10     15.27 o 
  -3   8  10        9.82        7.47     16.74 o 
  -2   8  10       25.37       46.91     19.97 o 
  -1   8  10        3.11        0.00     11.76 o 
   0   8  10       58.16       50.73     13.16 o 
   1   8  10       42.95       31.60     16.33 o 
   2   8  10      108.59      114.86     21.40 o 
   3   8  10       80.11      114.63     22.19 o 
   4   8  10       22.40       20.67     13.75 o 
   5   8  10       73.29       51.57     18.22 o 
   6   8  10       67.63       95.12     23.80 o 
  -3   9  10       24.32       26.98     20.39 o 
  -2   9  10        9.72        5.40     16.51 o 
  -1   9  10        6.06        1.15     12.55 o 
   0   9  10       67.28       80.60     16.16 o 
   1   9  10      171.98      212.33     28.60 o 
   2   9  10       93.41       52.91     17.44 o 
   3   9  10       41.52       23.94     14.58 o 
   4   9  10       16.97       36.40     16.47 o 
   5   9  10        0.45        0.97     11.95 o 
   6   9  10       26.89       26.43     16.47 o 
   7   9  10       16.10        0.00     13.24 o 
  -2  10  10        4.62        8.95     17.90 o 
  -1  10  10       17.91       27.31     18.73 o 
   0  10  10       74.57       70.79     21.29 o 
   1  10  10      125.33      157.67     28.92 o 
   2  10  10      234.54      238.39     31.69 o 
   3  10  10       82.19       95.85     22.93 o 
   4  10  10       11.32       19.60     16.65 o 
   5  10  10        4.72       11.30     16.10 o 
   6  10  10        0.57        1.85     14.07 o 
  -1  11  10        4.24        0.83     17.71 o 
   0  11  10       20.90        0.05     15.91 o 
   1  11  10      109.72      122.89     28.32 o 
   2  11  10      101.47      130.45     28.32 o 
   3  11  10       68.26       85.80     24.59 o 
   4  11  10        2.46        0.00     15.13 o 
   5  11  10       33.09       72.74     24.12 o 
   1  12  10       43.71       49.99     18.80 o 
   2  12  10       14.38       23.25     20.11 o 
   3  12  10       32.81       34.87     20.85 o 
   4  12  10       32.53       55.63     23.06 o 
  -3 -10  11       13.23       23.71     22.10 o 
  -2 -10  11       11.42        0.00     15.91 o 
  -1 -10  11        4.54        6.55     17.76 o 
   0 -10  11       10.36       10.98     17.90 o 
  -4  -9  11        6.53        9.46     19.42 o 
  -3  -9  11        9.80        7.84     20.85 o 
  -2  -9  11       21.94        8.67     17.44 o 
  -1  -9  11       56.85       49.31     22.51 o 
   0  -9  11       38.03       32.94     19.74 o 
   1  -9  11        5.10       21.77     17.11 o 
  -5  -8  11        0.03       13.52     18.50 o 
  -4  -8  11        4.50        3.46     16.98 o 
  -3  -8  11        1.97        0.00     15.08 o 
  -2  -8  11        0.60        7.57     17.48 o 
  -1  -8  11       33.30       38.70     18.96 o 
   0  -8  11       67.16       85.29     24.17 o 
   1  -8  11       40.25       59.60     21.86 o 
   2  -8  11        1.06        0.00     10.95 o 
   3  -8  11        0.77        0.43     10.96 o 
  -6  -7  11        0.75       38.61     21.77 o 
  -5  -7  11        0.38       30.81     18.59 o 
  -4  -7  11        0.83        7.38     17.76 o 
  -3  -7  11       14.94       11.67     18.08 o 
  -2  -7  11       32.47       47.00     20.30 o 
  -1  -7  11        2.05        0.00     12.59 o 
   0  -7  11       24.23       26.11     18.45 o 
   1  -7  11       27.47       25.88     17.81 o 
   2  -7  11        5.68        7.73      9.69 o 
   3  -7  11       11.78       18.93     12.38 o 
  -6  -6  11        1.36        9.64     18.50 o 
  -5  -6  11       63.71       11.85     18.17 o 
  -4  -6  11      121.19       75.74     23.99 o 
  -3  -6  11        2.17        4.94     15.13 o 
  -2  -6  11       15.90       26.29     18.54 o 
  -1  -6  11        2.18        0.00     12.22 o 
   0  -6  11       48.26       92.99     23.34 o 
   1  -6  11       14.69       20.48     14.67 o 
   2  -6  11       62.25       49.62     13.52 o 
   3  -6  11       52.93       42.69     14.15 o 
   4  -6  11       41.60       30.64     14.78 o 
  -6  -5  11        0.07        7.24     17.90 o 
  -5  -5  11       57.28       50.74     22.14 o 
  -4  -5  11      175.34      172.20     30.12 o 
  -3  -5  11       16.09       50.83     21.08 o 
  -2  -5  11       27.57       16.38     17.85 o 
  -1  -5  11       42.26       23.89     17.21 o 
   0  -5  11       28.11       23.25     14.25 o 
   1  -5  11       21.66        8.07     13.19 o 
   2  -5  11       52.03       23.58     26.57 o 
   3  -5  11        3.74        7.93      9.96 o 
   4  -5  11       10.61       20.66     19.97 o 
   5  -5  11        0.03        1.64     11.57 o 
  -6  -4  11        5.83       24.03     19.37 o 
  -5  -4  11        0.22       10.84     17.44 o 
  -4  -4  11       57.23       87.92     24.22 o 
  -3  -4  11        1.23        0.00     13.28 o 
  -2  -4  11       16.49       11.76     15.78 o 
  -1  -4  11      593.69      578.08     43.27 o 
   0  -4  11        8.49        0.51     12.73 o 
   1  -4  11       77.26       86.54     21.91 o 
   2  -4  11      151.31      158.58     17.00 o 
   3  -4  11        1.35        5.16     15.34 o 
   4  -4  11        8.62        0.99      9.52 o 
   5  -4  11        4.55        2.26     11.24 o 
  -6  -3  11        0.27        0.00     16.28 o 
  -5  -3  11        2.34        0.00     16.28 o 
  -4  -3  11       11.92        0.00      9.73 o 
  -3  -3  11        3.63        5.11      9.57 o 
  -2  -3  11        4.67        9.93      9.94 o 
  -1  -3  11     1394.35     1305.57     63.22 o 
   0  -3  11      286.58      311.95     20.18 o 
   1  -3  11        4.97       10.52     13.24 o 
   2  -3  11       16.54       24.57      9.05 o 
   3  -3  11        3.97        0.00      8.08 o 
   4  -3  11        0.78        7.59     14.37 o 
   5  -3  11        9.59        6.69     10.99 o 
   6  -3  11        1.80       14.85     14.90 o 
  -6  -2  11        2.87        0.00     16.38 o 
  -5  -2  11        3.28       15.32     12.04 o 
  -4  -2  11       37.11       55.94     14.20 o 
  -3  -2  11       19.20       51.15     12.95 o 
  -2  -2  11        1.87        4.06      8.55 o 
  -1  -2  11      177.06      189.47     18.75 o 
   0  -2  11      476.39      458.94     23.54 o 
   1  -2  11        8.19        8.30     12.69 o 
   2  -2  11       68.94       51.66     11.15 o 
   3  -2  11        7.24       12.98      9.08 o 
   4  -2  11       12.68       15.33      9.62 o 
   5  -2  11       52.79       45.53     20.94 o 
   6  -2  11        0.59        2.17     13.05 o 
  -6  -1  11       28.27       35.50     20.18 o 
  -5  -1  11        9.45       29.10     13.49 o 
  -4  -1  11        7.81       13.26     11.16 o 
  -3  -1  11       55.31       68.04     14.18 o 
  -2  -1  11        9.42        9.10      9.51 o 
  -1  -1  11       10.97       17.00      8.87 o 
   0  -1  11       93.65      105.05     13.37 o 
   1  -1  11        0.03        5.35      6.57 o 
   2  -1  11       45.82       31.92     15.18 o 
   3  -1  11      262.91      223.26     29.84 o 
   4  -1  11        4.99        0.00     13.61 o 
   5  -1  11       18.32       38.38     19.10 o 
   6  -1  11        0.52        0.00     10.10 o 
  -6   0  11       31.04       28.33     15.43 o 
  -5   0  11       12.56       16.80     11.91 o 
  -4   0  11        8.92        2.57     10.31 o 
  -3   0  11        0.54        0.00      8.93 o 
  -2   0  11       25.40       29.76     11.28 o 
  -1   0  11       17.95       19.93      9.93 o 
   0   0  11       44.73       46.30     10.46 o 
   1   0  11      146.37      166.24     14.82 o 
   2   0  11        1.02       12.55     12.36 o 
   3   0  11      100.32      130.73     23.99 o 
   4   0  11        1.75        2.63     13.93 o 
   5   0  11        0.41        0.00     14.25 o 
   6   0  11        4.10       12.32     13.65 o 
   7   0  11        5.32       15.91     17.53 o 
  -6   1  11        1.06        0.55     12.46 o 
  -5   1  11        5.23       15.41     11.46 o 
  -4   1  11        0.94        0.00      9.02 o 
  -3   1  11       21.64        6.30      9.44 o 
  -2   1  11       12.79        9.29      9.18 o 
  -1   1  11      175.11      185.02     17.64 o 
   0   1  11        5.35       14.21      8.93 o 
   1   1  11      290.36      307.11     18.68 o 
   2   1  11       15.49       21.16      7.51 o 
   3   1  11       21.05       19.70     14.35 o 
   4   1  11       56.89       81.74     21.59 o 
   5   1  11        3.48       32.24     17.81 o 
   6   1  11        2.94        1.57     11.95 o 
   7   1  11        1.31       10.24     14.58 o 
  -6   2  11        1.93        0.00     13.60 o 
  -5   2  11        6.49        6.55     12.25 o 
  -4   2  11        9.32        8.13     10.52 o 
  -3   2  11       60.08       36.80     12.74 o 
  -2   2  11      496.86      506.65     35.84 o 
  -1   2  11     1164.56     1127.36     92.95 o 
   0   2  11      331.53      350.82     20.40 o 
   1   2  11        1.30        6.76     10.19 o 
   2   2  11        5.67        6.98      7.03 o 
   3   2  11       11.06       11.04      7.97 o 
   4   2  11      122.71      143.83     25.09 o 
   5   2  11        5.77       13.52     14.71 o 
   6   2  11        4.29        0.00      9.46 o 
   7   2  11       17.81        4.43     13.38 o 
  -5   3  11        5.04       14.35     17.48 o 
  -4   3  11       49.98       44.27     37.94 o 
  -3   3  11        4.53        0.00      7.11 o 
  -2   3  11      245.35      300.92     21.84 o 
  -1   3  11      346.64      412.64     23.55 o 
   0   3  11      130.17      157.57     23.29 o 
   1   3  11       50.35       60.53     10.86 o 
   2   3  11       26.34       34.53      9.47 o 
   3   3  11        6.29       10.39      8.03 o 
   4   3  11      124.37      135.94     24.54 o 
   5   3  11       27.83       16.10     12.50 o 
   6   3  11        1.34        0.00     11.07 o 
   7   3  11       25.47       29.57     17.94 o 
  -5   4  11        8.06        9.69     16.88 o 
  -4   4  11       59.36       81.37     24.86 o 
  -3   4  11       18.97       34.87     17.30 o 
  -2   4  11        8.11       15.96     13.24 o 
  -1   4  11       96.34       91.14     30.88 o 
   0   4  11        0.75        0.00      6.62 o 
   1   4  11       22.29       25.42      8.45 o 
   2   4  11       55.04       64.97     10.45 o 
   3   4  11        9.10       24.40     13.10 o 
   4   4  11       86.89       96.73     21.68 o 
   5   4  11       59.47       63.70     17.71 o 
   6   4  11       49.11       47.56     18.17 o 
   7   4  11        3.40        8.81     15.18 o 
  -5   5  11        0.08        0.00     17.11 o 
  -4   5  11        2.76       14.21     16.88 o 
  -3   5  11        3.24       11.21     14.16 o 
  -2   5  11       20.41       12.41     13.15 o 
  -1   5  11      143.34      129.99     25.23 o 
   0   5  11        0.04        0.00     10.75 o 
   1   5  11        4.04        0.89      6.61 o 
   2   5  11        8.83        5.46      5.98 o 
   3   5  11        3.87        1.61     11.62 o 
   5   5  11        1.60        0.00     11.39 o 
   6   5  11       59.90       57.71     18.96 o 
   7   5  11        0.21        4.80     13.84 o 
  -4   6  11        2.12        2.72     17.16 o 
  -3   6  11       44.84        8.81     15.04 o 
  -2   6  11        2.29        0.00     12.96 o 
  -1   6  11        8.45        1.98     11.35 o 
   0   6  11       13.01       25.00     13.75 o 
   1   6  11       45.94       43.50     17.16 o 
   2   6  11       26.99       48.53     14.44 o 
   3   6  11       62.79       44.84     13.93 o 
   4   6  11       14.78       23.89     11.81 o 
   5   6  11        5.17       21.08     13.47 o 
   6   6  11        5.33        5.63     12.13 o 
   7   6  11        1.13        0.23     13.28 o 
  -4   7  11        0.12        0.00     16.05 o 
  -3   7  11        7.68        0.00     14.67 o 
  -2   7  11       97.35      107.25     27.35 o 
  -1   7  11       45.41       56.05     21.36 o 
   0   7  11       54.76       64.44     19.42 o 
   1   7  11        0.74        3.78     11.76 o 
   2   7  11      109.57       95.12     18.22 o 
   3   7  11       35.34       37.59     13.98 o 
   4   7  11       71.28       55.58     16.51 o 
   7   7  11        1.93        0.00     15.36 o 
  -3   8  11        0.48        0.00     16.14 o 
  -2   8  11       95.71      106.33     28.14 o 
  -1   8  11       60.25       92.90     25.92 o 
   0   8  11        6.77        4.71     12.73 o 
   1   8  11      130.50      119.24     26.98 o 
   2   8  11       16.08       10.15     12.59 o 
   3   8  11       16.95       34.09     15.87 o 
   4   8  11       54.54       53.37     17.21 o 
   5   8  11        0.15       23.85     14.67 o 
   6   8  11        0.02       21.50     16.88 o 
  -2   9  11        0.06        0.60     15.68 o 
  -1   9  11        0.29        0.00     14.53 o 
   0   9  11        0.19        0.00     12.41 o 
   1   9  11       85.63       79.11     23.85 o 
   2   9  11        0.43        0.00     12.27 o 
   3   9  11       26.59       50.37     18.77 o 
   4   9  11       17.40       20.90     16.33 o 
   5   9  11        5.96       17.02     14.30 o 
   6   9  11        0.44        8.58     13.01 o 
  -1  10  11       11.65       34.04     21.27 o 
   0  10  11        0.12        0.00     14.53 o 
   1  10  11        3.52        0.00     12.64 o 
   2  10  11        0.25        0.00     12.92 o 
   3  10  11       34.03       31.69     18.17 o 
   4  10  11        3.53        0.00     12.96 o 
   5  10  11        0.01        0.23     15.08 o 
   6  10  11        4.65       12.87     16.98 o 
   0  11  11        0.07        2.35     15.36 o 
   1  11  11        6.02        2.77     15.64 o 
   2  11  11        7.00       17.76     20.25 o 
   3  11  11       34.74       57.52     21.63 o 
   4  11  11        0.00       11.30     17.34 o 
   5  11  11        0.04        0.00     17.11 o 
   2  12  11       34.50       19.14     20.94 o 
   3  12  11       13.89       22.28     20.20 o 
  -3  -9  12       17.04       34.32     23.43 o 
  -2  -9  12       21.75       52.72     22.74 o 
  -1  -9  12       35.19       50.97     22.19 o 
   0  -9  12       26.56        7.43     16.56 o 
   1  -9  12        0.06        5.49     16.19 o 
  -4  -8  12        9.64        0.00     16.33 o 
  -3  -8  12       11.37       54.62     23.80 o 
  -2  -8  12       11.74       27.08     19.33 o 
  -1  -8  12       34.13       28.55     18.50 o 
   0  -8  12       61.35       78.37     25.46 o 
   1  -8  12        1.23       10.89     17.02 o 
   2  -8  12        1.17        2.21     15.78 o 
  -5  -7  12       10.95       15.45     19.93 o 
  -4  -7  12       31.56       44.33     22.23 o 
  -3  -7  12        6.24        0.00     18.13 o 
  -2  -7  12        0.18        2.95     15.45 o 
  -1  -7  12       50.58       43.45     20.43 o 
   0  -7  12       62.61       73.48     23.06 o 
   1  -7  12       19.73       15.82     16.61 o 
   2  -7  12       20.94        6.04     15.50 o 
   3  -7  12       17.48       22.46     18.54 o 
  -5  -6  12       58.38      103.83     28.55 o 
  -4  -6  12      114.53      123.12     29.71 o 
  -3  -6  12       64.04       50.05     22.93 o 
  -2  -6  12        0.38        0.00     16.38 o 
  -1  -6  12       72.62       42.90     20.76 o 
   0  -6  12       51.22       64.67     21.77 o 
   1  -6  12       68.42       81.79     23.06 o 
   2  -6  12       27.63        4.20     14.58 o 
   3  -6  12       78.13      110.73     18.72 o 
   4  -6  12       18.59       15.08     13.10 o 
  -6  -5  12        5.09        0.00     16.14 o 
  -5  -5  12       65.71       58.86     25.05 o 
  -4  -5  12      148.95      158.13     31.00 o 
  -3  -5  12      163.87      153.19     29.75 o 
  -2  -5  12       13.54        8.16     17.62 o 
  -1  -5  12      107.33      123.39     26.52 o 
   0  -5  12       54.26       57.71     19.70 o 
   1  -5  12        2.82        0.00     12.64 o 
   2  -5  12        3.39       10.66     14.02 o 
   3  -5  12       76.33       69.75     14.91 o 
   4  -5  12       45.12       55.09     15.26 o 
  -6  -4  12        3.46        0.00     18.64 o 
  -5  -4  12       10.47       28.92     21.03 o 
  -4  -4  12      120.40      115.37     27.54 o 
  -3  -4  12      145.46      149.32     30.03 o 
  -2  -4  12       24.79       34.13     19.93 o 
  -1  -4  12      157.51      208.22     31.32 o 
   0  -4  12       81.63       59.41     20.76 o 
   1  -4  12       79.57       50.46     19.19 o 
   2  -4  12        0.30        0.00     11.07 o 
   3  -4  12      124.18      105.45     16.60 o 
   4  -4  12      120.30      163.19     21.15 o 
   5  -4  12       34.41       58.41     16.64 o 
  -6  -3  12       11.68       47.10     24.26 o 
  -5  -3  12       18.00       52.08     23.62 o 
  -4  -3  12       27.05       37.41     15.27 o 
  -3  -3  12       54.00       52.08     13.98 o 
  -2  -3  12      143.08      160.52     19.56 o 
  -1  -3  12      106.09      163.60     39.00 o 
   0  -3  12      254.92      245.17     31.51 o 
   1  -3  12       57.90       28.23     15.64 o 
   2  -3  12       36.24       14.48     14.81 o 
   3  -3  12      119.77       99.45     24.31 o 
   4  -3  12       50.37       41.00     13.00 o 
   5  -3  12       24.22       25.34     13.53 o 
  -6  -2  12       32.99       43.13     23.76 o 
  -5  -2  12       53.38       69.20     32.73 o 
  -4  -2  12       22.86       29.03     13.27 o 
  -3  -2  12       47.55       45.22     12.98 o 
  -2  -2  12      359.29      357.03     25.40 o 
  -1  -2  12       89.63      101.14     15.37 o 
   0  -2  12      177.39      202.38     23.78 o 
   1  -2  12       34.89       21.36     16.47 o 
   2  -2  12       72.99       66.56     19.14 o 
   3  -2  12       60.43       42.07     17.48 o 
   4  -2  12       15.15        1.34     13.75 o 
   5  -2  12        0.15        0.00     14.76 o 
   6  -2  12        7.23        5.67     13.01 o 
  -6  -1  12       50.13       47.89     17.30 o 
  -5  -1  12      121.94      139.43     21.27 o 
  -4  -1  12       74.19       80.22     17.07 o 
  -3  -1  12      109.51      130.47     18.12 o 
  -2  -1  12      134.30      155.17     36.49 o 
  -1  -1  12      115.29      141.71     17.06 o 
   0  -1  12       69.81       69.13     14.02 o 
   1  -1  12      321.33      256.33     30.77 o 
   2  -1  12      217.51      244.66     30.40 o 
   3  -1  12      118.01      113.89     24.59 o 
   4  -1  12       48.91       76.11     21.63 o 
   5  -1  12        4.76        0.00     13.47 o 
   6  -1  12        0.13       11.72     13.38 o 
  -6   0  12       30.84       34.18     16.08 o 
  -5   0  12      139.58      148.68     21.52 o 
  -4   0  12       24.31       28.46     12.77 o 
  -3   0  12      164.14      147.47     19.06 o 
  -2   0  12      119.61      170.83     18.98 o 
  -1   0  12      130.85      140.00     20.80 o 
   0   0  12       92.10       90.53     13.64 o 
   1   0  12      186.15      178.97     16.46 o 
   2   0  12      102.84      101.21     21.86 o 
   3   0  12      456.23      400.62     38.06 o 
   4   0  12       85.29       76.39     22.23 o 
   5   0  12       15.36       20.53     17.67 o 
   6   0  12        9.71        0.00     10.61 o 
  -6   1  12        9.20        7.35     13.85 o 
  -5   1  12       51.61       58.25     20.55 o 
  -4   1  12       25.61       28.45     13.47 o 
  -3   1  12      172.77      190.47     20.65 o 
  -2   1  12      267.66      229.64     21.12 o 
  -1   1  12      216.36      214.34     19.62 o 
   0   1  12       29.59       20.39      9.20 o 
   1   1  12        5.88       14.54      8.10 o 
   2   1  12       76.14       83.73     12.72 o 
   3   1  12      699.13      697.36     46.04 o 
   4   1  12      167.89      206.19     30.08 o 
   5   1  12      142.25      140.28     29.66 o 
   6   1  12      102.43       60.43     19.65 o 
  -5   2  12       16.41       17.31     12.90 o 
  -4   2  12       61.66       66.10     16.03 o 
  -3   2  12       71.72       66.87     14.90 o 
  -2   2  12      434.56      423.04     40.32 o 
  -1   2  12      202.27      248.72     20.74 o 
   0   2  12        4.06        1.25      6.88 o 
   1   2  12       11.98       11.12      7.74 o 
   2   2  12       92.17       79.21     12.62 o 
   3   2  12      192.47      229.53     29.11 o 
   4   2  12      148.81      146.50     26.98 o 
   5   2  12      160.40      161.17     29.80 o 
   6   2  12      194.95      193.28     30.63 o 
   7   2  12       43.53       26.75     18.31 o 
  -5   3  12       33.65       33.30     20.85 o 
  -4   3  12       41.81       63.38     23.06 o 
  -3   3  12       77.24       29.33     30.79 o 
  -1   3  12       39.20       18.02     11.79 o 
   0   3  12        7.77        0.00      9.57 o 
   1   3  12        0.56        0.99      7.23 o 
   2   3  12       38.59       20.34      8.32 o 
   3   3  12       28.65       28.01      9.93 o 
   4   3  12       50.58       62.60     21.13 o 
   6   3  12       72.83       95.07     23.85 o 
   7   3  12       41.67       37.23     19.60 o 
  -5   4  12       34.72       30.03     20.67 o 
  -4   4  12       24.52       48.57     22.19 o 
  -3   4  12       99.10       93.13     24.86 o 
  -2   4  12      196.08      208.82     31.23 o 
  -1   4  12       27.02       41.79     17.27 o 
   0   4  12       31.74       15.71      9.23 o 
   1   4  12       97.94       93.53     18.27 o 
   2   4  12      293.56      213.07     33.05 o 
   3   4  12       39.53       47.96     12.15 o 
   4   4  12        8.84        0.00     12.92 o 
   5   4  12        0.27        0.00     10.52 o 
   6   4  12       18.22       36.58     16.98 o 
   7   4  12       25.75        0.00     13.47 o 
  -4   5  12       23.91       43.22     21.82 o 
  -3   5  12       59.06      103.23     26.39 o 
  -2   5  12      201.18      190.69     31.37 o 
  -1   5  12       21.75       34.27     16.10 o 
   0   5  12       41.42       52.91     18.64 o 
   1   5  12      309.37      297.43     31.37 o 
   2   5  12      589.84      662.11     29.23 o 
   3   5  12      179.10      124.40     69.03 o 
   4   5  12       56.12       99.87     22.74 o 
   5   5  12       84.07      109.46     22.33 o 
   6   5  12       33.12        9.73     15.18 o 
   7   5  12        3.86       18.82     15.27 o 
  -4   6  12       23.10       48.43     24.12 o 
  -3   6  12       66.90       83.08     26.11 o 
  -2   6  12      146.47      215.14     34.37 o 
  -1   6  12        4.16        7.89     12.41 o 
   0   6  12        1.17        0.00     11.72 o 
   1   6  12      498.66      506.02     41.79 o 
   2   6  12      165.21      133.86     26.02 o 
   3   6  12      309.65      309.84     27.17 o 
   4   6  12      188.29      203.89     25.79 o 
   5   6  12      176.04      174.46     25.92 o 
   6   6  12       35.36       34.18     17.76 o 
   7   6  12        0.11        0.00     14.58 o 
  -3   7  12       82.37       86.07     26.43 o 
  -2   7  12       17.38       47.00     21.54 o 
  -1   7  12       24.43       49.17     20.67 o 
   0   7  12       28.08       29.98     16.74 o 
   1   7  12       87.30      109.65     25.83 o 
   2   7  12       16.01       22.60     15.41 o 
   3   7  12       57.55       71.68     18.73 o 
   4   7  12      160.86      175.29     24.63 o 
   5   7  12      122.68      157.34     26.75 o 
  -3   8  12       27.86       26.52     20.94 o 
  -2   8  12       25.05       46.82     21.45 o 
  -1   8  12        7.12        0.00     13.70 o 
   0   8  12       12.72        0.00     13.84 o 
   1   8  12       11.50        0.00     11.95 o 
   3   8  12        2.13       18.31     13.61 o 
   4   8  12       59.11       62.87     20.20 o 
   5   8  12       50.06       46.50     18.54 o 
   6   8  12       70.35       96.27     25.51 o 
  -2   9  12       40.45       34.00     21.86 o 
  -1   9  12        2.75        0.00     15.36 o 
   0   9  12        5.38        0.00     13.65 o 
   1   9  12        1.34       19.93     17.02 o 
   3   9  12        0.59        7.29     13.01 o 
   4   9  12        0.18        0.00     13.65 o 
   5   9  12       47.19       23.02     16.88 o 
   6   9  12       21.30       34.41     18.04 o 
  -1  10  12       16.84       34.83     21.82 o 
   0  10  12       12.34        7.98     15.82 o 
   1  10  12       82.34       82.75     25.74 o 
   3  10  12       21.69       18.04     16.47 o 
   4  10  12        0.54        0.00     14.07 o 
   5  10  12       59.15       43.54     20.11 o 
   1  11  12       69.21       80.72     28.65 o 
   3  11  12       16.13       16.65     18.04 o 
   4  11  12       59.78       67.90     23.99 o 
  -3  -8  13        0.21        0.00     16.14 o 
  -2  -8  13        4.76       16.84     18.96 o 
  -1  -8  13       14.59       15.18     18.54 o 
   0  -8  13       39.46       34.50     20.90 o 
   1  -8  13        5.85        0.00     17.34 o 
  -4  -7  13        0.20        5.26     18.82 o 
  -3  -7  13       13.56       19.19     20.11 o 
  -2  -7  13       16.74       16.33     18.87 o 
  -1  -7  13        3.43        0.00     13.98 o 
   0  -7  13       44.20       23.06     19.79 o 
   1  -7  13        6.82        0.00     14.39 o 
   2  -7  13        5.18       39.39     21.17 o 
  -5  -6  13       23.94       13.65     19.19 o 
  -4  -6  13       16.96       22.23     21.45 o 
  -3  -6  13        4.82       27.77     20.25 o 
  -2  -6  13        8.38       13.42     17.99 o 
  -1  -6  13        0.69        3.04     14.48 o 
   0  -6  13        9.80        0.00     14.76 o 
   1  -6  13        8.36        0.00     11.99 o 
   2  -6  13       17.70       17.16     18.08 o 
   3  -6  13       15.20       15.18     18.77 o 
  -5  -5  13       77.36       67.21     25.14 o 
  -4  -5  13       35.44       52.22     21.54 o 
  -3  -5  13       15.15        7.66     17.62 o 
  -2  -5  13        4.93        3.83     15.22 o 
  -1  -5  13        1.52        7.20     15.59 o 
   0  -5  13        3.31        0.00     12.87 o 
   1  -5  13        0.40       10.61     13.93 o 
   2  -5  13        0.43        1.38     14.53 o 
   3  -5  13       29.35       19.84     18.36 o 
   4  -5  13       37.22       41.19     23.34 o 
  -5  -4  13       17.15       53.51     23.99 o 
  -4  -4  13        3.36       25.19     18.82 o 
  -3  -4  13       32.80       38.29     20.99 o 
  -2  -4  13       16.69       37.69     19.65 o 
  -1  -4  13        0.36        7.10     14.99 o 
   0  -4  13        5.80        0.00     12.87 o 
   1  -4  13       35.47       53.14     20.11 o 
   2  -4  13       13.33       31.27     17.85 o 
   3  -4  13       24.53       49.73     20.94 o 
   4  -4  13        5.42       12.32     17.99 o 
  -5  -3  13        0.04        0.00     16.14 o 
  -4  -3  13        1.24        1.52     10.73 o 
  -3  -3  13        3.57        0.06     10.54 o 
  -2  -3  13       66.43       49.78     14.86 o 
  -1  -3  13       84.42      116.17     17.47 o 
   0  -3  13       19.77       17.90     15.78 o 
   1  -3  13       31.40       41.24     18.82 o 
   2  -3  13        0.78        7.84     14.67 o 
   3  -3  13       43.13       39.58     18.68 o 
   4  -3  13        2.01        6.69     11.39 o 
   5  -3  13        1.44        0.00     16.56 o 
  -5  -2  13        0.13       20.20     14.25 o 
  -4  -2  13        7.55        0.00      9.99 o 
  -3  -2  13       44.59       25.81     19.81 o 
  -2  -2  13       35.60       33.17     12.51 o 
  -1  -2  13      190.62      202.98     20.66 o 
   0  -2  13        4.18       13.93     14.30 o 
   1  -2  13      225.60      268.14     33.26 o 
   2  -2  13       40.97       50.79     19.65 o 
   3  -2  13       64.60       54.62     19.79 o 
   4  -2  13        5.88        0.00     12.64 o 
   5  -2  13       14.85       33.35     20.94 o 
  -5  -1  13       28.25       40.76     16.23 o 
  -4  -1  13        0.43        2.05     10.40 o 
  -3  -1  13       54.66       62.98     15.23 o 
  -2  -1  13       11.38        0.00      9.17 o 
  -1  -1  13        5.83        0.00      8.37 o 
   0  -1  13        5.51       11.19      9.08 o 
   1  -1  13       30.59       20.34     14.90 o 
   2  -1  13      281.67      278.75     32.84 o 
   3  -1  13        5.49        0.14     13.33 o 
   4  -1  13        1.36        0.00     12.32 o 
   5  -1  13       21.96       28.92     19.93 o 
   6  -1  13        3.08        3.55     13.01 o 
  -5   0  13       83.73       89.86     18.74 o 
  -4   0  13       16.02        6.51     12.69 o 
  -3   0  13       29.12       31.00     17.32 o 
  -2   0  13        1.58        0.87      9.40 o 
  -1   0  13       51.36       20.43     20.94 o 
   0   0  13        2.15        0.00     10.84 o 
   1   0  13        7.87       10.85      8.52 o 
   2   0  13      184.25      175.93     27.58 o 
   3   0  13        2.23        0.32     12.13 o 
   4   0  13        9.78        0.00     13.33 o 
   5   0  13        1.60        2.72     14.76 o 
   6   0  13        4.32        0.28     12.22 o 
  -5   1  13       38.96       62.04     17.10 o 
  -4   1  13       16.40       13.85     13.28 o 
  -3   1  13        1.45        0.00      9.89 o 
  -2   1  13        8.49        6.86      9.92 o 
  -1   1  13       13.23        9.11      9.52 o 
   0   1  13       40.12       32.11     11.32 o 
   1   1  13       36.42       23.02      9.43 o 
   2   1  13        0.15        1.89     12.41 o 
   3   1  13       15.15        0.00     12.78 o 
   4   1  13        1.97        0.00     10.38 o 
   5   1  13        0.67        0.00     16.14 o 
   6   1  13        0.20       12.45     13.98 o 
  -5   2  13        0.96        7.47     18.36 o 
  -4   2  13        0.01        7.94     20.76 o 
  -3   2  13        0.14        9.74     10.58 o 
  -2   2  13        0.14        0.00      8.87 o 
  -1   2  13      144.63      144.68     17.87 o 
   0   2  13       11.83       10.04     12.43 o 
   1   2  13        6.78        2.16      8.28 o 
   2   2  13       22.81       17.80      8.93 o 
   3   2  13       28.86        4.57     13.28 o 
   4   2  13       10.42       16.79     15.68 o 
   5   2  13        3.71        0.00     16.38 o 
   6   2  13        0.28        7.06     14.25 o 
  -5   3  13        4.32       14.16     18.54 o 
  -4   3  13        9.24       11.35     17.11 o 
  -3   3  13        3.15        0.00     13.38 o 
  -2   3  13       21.51        1.06      9.57 o 
  -1   3  13      208.92      123.91     33.56 o 
   0   3  13       22.18       10.70      8.77 o 
   1   3  13      215.89      255.89     20.30 o 
   2   3  13      198.45      185.80     22.19 o 
   3   3  13       18.98       17.11     14.85 o 
   4   3  13       16.35       40.09     17.34 o 
   5   3  13        3.82        7.57     15.41 o 
   6   3  13        2.56        1.01     13.05 o 
  -4   4  13       21.65       21.08     17.57 o 
  -3   4  13       33.10       38.79     20.76 o 
  -2   4  13       10.66       12.18     14.62 o 
  -1   4  13        0.72        8.30     13.47 o 
   0   4  13        2.69        0.00      8.20 o 
   1   4  13       99.90      125.65     15.82 o 
   2   4  13      101.05      116.87     15.13 o 
   3   4  13        8.51        1.44      8.24 o 
   4   4  13       59.62       50.83     19.19 o 
   6   4  13        0.58        7.29     13.65 o 
  -4   5  13        4.03        7.33     18.41 o 
  -3   5  13       26.09       37.59     19.19 o 
  -2   5  13       39.11       39.07     19.19 o 
  -1   5  13       13.18       32.75     18.41 o 
   0   5  13       17.83       34.83     16.88 o 
   1   5  13        0.30        6.69     12.32 o 
   2   5  13       75.11       67.21     19.97 o 
   3   5  13        1.30        0.00      6.53 o 
   4   5  13       45.04       64.35     21.27 o 
   5   5  13        7.26        8.67     12.18 o 
   6   5  13        0.11        0.00     13.61 o 
  -3   6  13        0.91        0.88     16.79 o 
  -2   6  13        4.67        3.87     15.04 o 
  -1   6  13        3.95       26.02     16.84 o 
   0   6  13       34.62       63.01     21.13 o 
   1   6  13        3.81        0.37     11.02 o 
   2   6  13       68.52       75.60     21.77 o 
   3   6  13       29.63       36.07     17.07 o 
   4   6  13        1.19        3.28     11.99 o 
   6   6  13        0.06        2.44     13.24 o 
  -3   7  13        4.18        0.00     16.33 o 
  -2   7  13       13.95        0.00     15.73 o 
  -1   7  13        0.03        0.00     13.52 o 
   0   7  13        2.27        0.00     13.70 o 
   1   7  13        0.00        0.00     12.04 o 
   2   7  13       18.74       17.90     15.50 o 
   4   7  13        2.00        0.00     10.66 o 
   5   7  13        7.13        3.87     13.01 o 
  -2   8  13        0.45       13.75     19.19 o 
  -1   8  13        3.04        6.92     16.61 o 
   0   8  13       14.19       13.65     15.91 o 
   1   8  13        7.67        2.08     12.87 o 
   2   8  13       24.10        5.35     12.64 o 
   4   8  13       18.13       18.45     14.81 o 
   5   8  13        2.14        4.57     13.05 o 
   6   8  13        0.10        2.26     13.05 o 
  -1   9  13        1.22        1.66     17.44 o 
   0   9  13       10.72        6.55     14.67 o 
   1   9  13       24.41       33.81     18.77 o 
   2   9  13       13.01       21.31     17.30 o 
   4   9  13       16.64        5.07     14.90 o 
   5   9  13        0.05        0.00     15.68 o 
   0  10  13        0.06        0.00     14.16 o 
   1  10  13        5.85        7.70     16.38 o 
   2  10  13        3.06        7.47     16.79 o 
   4  10  13       13.36        5.49     17.21 o 
  -1  -8  14       30.98       37.92     21.40 o 
  -3  -7  14        0.70        6.46     18.50 o 
  -2  -7  14        4.76        6.64     17.90 o 
  -1  -7  14       45.70       15.13     19.51 o 
   0  -7  14       51.51       74.82     26.15 o 
   1  -7  14        9.92       14.30     20.85 o 
  -4  -6  14       21.44       33.21     22.14 o 
  -3  -6  14        1.07       30.03     21.96 o 
  -2  -6  14        7.76        6.18     18.77 o 
  -1  -6  14       44.42       23.80     18.31 o 
   0  -6  14       51.48       70.94     23.39 o 
   1  -6  14       25.64       19.74     17.90 o 
   2  -6  14       35.95       28.51     19.93 o 
  -4  -5  14       40.11       37.96     22.23 o 
  -3  -5  14        3.02       13.42     19.05 o 
  -2  -5  14       26.29       49.31     22.10 o 
  -1  -5  14       56.56       49.08     20.43 o 
   0  -5  14       18.92        5.90     15.73 o 
   1  -5  14       28.99       34.27     19.93 o 
   2  -5  14       26.71       24.03     17.62 o 
   3  -5  14       37.93       29.98     21.73 o 
  -5  -4  14       25.93       29.06     22.51 o 
  -4  -4  14        7.22        5.17     16.33 o 
  -3  -4  14       16.95       28.23     21.91 o 
  -2  -4  14       57.77       66.66     24.91 o 
  -1  -4  14      101.01      126.07     28.41 o 
   0  -4  14        1.38        7.80     15.18 o 
   1  -4  14        0.21        3.00     14.21 o 
   2  -4  14        0.22        0.00     14.16 o 
   3  -4  14       37.31       36.49     20.02 o 
   4  -4  14       15.38       38.89     22.79 o 
  -5  -3  14       10.25       29.84     22.65 o 
  -4  -3  14        2.54        8.03     12.41 o 
  -3  -3  14       19.46        3.46     11.19 o 
  -2  -3  14      126.37      171.95     21.34 o 
  -1  -3  14      253.11      333.60     39.90 o 
   0  -3  14        6.42       14.07     15.18 o 
   1  -3  14        0.61        0.00     12.36 o 
   2  -3  14       11.88       17.57     16.24 o 
   3  -3  14       10.50        5.63     14.99 o 
   4  -3  14       12.73        0.00     14.12 o 
  -5  -2  14        3.51       17.25     14.50 o 
  -4  -2  14        9.19       10.73     12.91 o 
  -3  -2  14       22.87       12.67     11.89 o 
  -2  -2  14      154.70      181.05     21.80 o 
  -1  -2  14      359.06      325.48     30.26 o 
   0  -2  14       74.95       71.31     22.97 o 
   1  -2  14        0.88        6.55     12.96 o 
   2  -2  14       48.47       16.88     16.42 o 
   3  -2  14        0.29        0.00     14.44 o 
   4  -2  14        1.69        0.00     13.47 o 
   5  -2  14        1.16        8.26     18.77 o 
  -5  -1  14        8.57        6.63     13.03 o 
  -4  -1  14       25.20       21.81     13.31 o 
  -3  -1  14       29.07       37.85     14.35 o 
  -2  -1  14       89.04      105.70     18.53 o 
  -1  -1  14      216.95      244.60     22.90 o 
   0  -1  14      174.34      189.75     20.30 o 
   1  -1  14       12.05       11.16     15.73 o 
   2  -1  14      105.19       96.04     25.32 o 
   3  -1  14       63.85       80.91     23.76 o 
   4  -1  14       10.06       29.80     19.00 o 
   5  -1  14        0.78        0.00     16.01 o 
  -5   0  14       16.35       21.04     14.98 o 
  -4   0  14       38.52       39.54     31.99 o 
  -3   0  14       16.21       18.83     12.34 o 
  -2   0  14       41.75       72.21     15.91 o 
  -1   0  14      148.33      188.30     25.88 o 
   0   0  14       68.83       83.66     15.00 o 
   1   0  14       71.43       58.95     20.25 o 
   2   0  14      182.97      184.42     29.34 o 
   3   0  14      159.96      182.76     30.77 o 
   4   0  14        0.18       12.09     16.47 o 
   5   0  14        7.77        0.00     16.38 o 
  -5   1  14        5.16       16.71     13.37 o 
  -4   1  14       23.69       40.36     15.57 o 
  -3   1  14       23.40       29.43     13.19 o 
  -2   1  14       28.93       46.42     14.10 o 
  -1   1  14       77.41       66.98     15.16 o 
   0   1  14        8.81        5.38     12.73 o 
   1   1  14       29.53       18.02     10.50 o 
   2   1  14      169.89      153.65     26.98 o 
   3   1  14       98.59      126.67     27.54 o 
   4   1  14       59.28       42.99     20.43 o 
   5   1  14       45.28       47.56     23.62 o 
   6   1  14       22.73       17.90     15.82 o 
  -4   2  14        7.63        7.75     15.75 o 
  -3   2  14       58.65       44.38     14.49 o 
  -2   2  14      100.10      117.07     26.82 o 
  -1   2  14      109.43      100.28     20.18 o 
   0   2  14       71.13       67.10     13.62 o 
   1   2  14       13.52       15.75     15.59 o 
   2   2  14       74.87       61.58     19.88 o 
   3   2  14       56.99       47.37     19.24 o 
   4   2  14       48.53       97.05     25.23 o 
   5   2  14       62.68      119.89     30.03 o 
   6   2  14       50.13       59.23     20.57 o 
  -4   3  14        3.20        4.01     17.25 o 
  -3   3  14      104.60      122.01     29.48 o 
  -2   3  14      228.78      290.68     56.81 o 
  -1   3  14      169.36      185.78     20.14 o 
   0   3  14       97.44      121.50     17.02 o 
   1   3  14        5.93       10.28     11.07 o 
   2   3  14        1.37        2.93      8.16 o 
   3   3  14        0.22       12.22     14.21 o 
   4   3  14        0.92        0.00     14.07 o 
   5   3  14       14.61       50.14     22.33 o 
   6   3  14       63.98       98.90     25.05 o 
  -4   4  14        3.69        3.23     17.67 o 
  -3   4  14       81.40       98.16     27.35 o 
  -2   4  14      126.19      174.27     32.38 o 
  -1   4  14       84.49       87.32     23.85 o 
   0   4  14       79.65       69.65     20.90 o 
   1   4  14       22.43       17.07     17.76 o 
   2   4  14        4.66        0.00      7.94 o 
   3   4  14        2.97        0.27      8.41 o 
   4   4  14       25.52       13.38     15.78 o 
   5   4  14        0.50       11.99     17.34 o 
   6   4  14       56.00       64.35     21.50 o 
  -3   5  14       28.79       41.75     22.79 o 
  -2   5  14       30.51       52.96     21.96 o 
  -1   5  14       82.79       80.91     24.22 o 
   0   5  14      123.23      179.44     30.95 o 
   1   5  14      120.56      152.96     28.00 o 
   2   5  14       86.08      134.09     25.42 o 
   3   5  14       28.69        4.51      9.50 o 
   4   5  14        0.69        0.00     14.48 o 
   5   5  14       24.04       21.77     15.55 o 
   6   5  14       38.08        5.90     15.22 o 
  -3   6  14        5.69        7.01     17.99 o 
  -2   6  14       13.01       42.39     21.40 o 
  -1   6  14       58.42       51.11     21.45 o 
   0   6  14       75.42       85.57     24.91 o 
   1   6  14       70.74       68.04     22.60 o 
   2   6  14      138.32      199.27     30.72 o 
   3   6  14       87.34      110.66     25.51 o 
   4   6  14       53.37       39.44     17.39 o 
  -2   7  14       41.65       29.52     19.60 o 
  -1   7  14       15.80       36.35     21.22 o 
   0   7  14       27.25       51.48     21.77 o 
   1   7  14        7.22       10.29     13.98 o 
   2   7  14       19.66        5.35     14.71 o 
   3   7  14       56.81       63.66     22.74 o 
  -1   8  14       11.62        5.17     17.16 o 
   0   8  14        3.61       20.57     17.99 o 
   1   8  14        4.38        7.70     14.12 o 
   2   8  14       13.24        9.46     14.85 o 
   3   8  14        6.83       12.36     15.82 o 
   0   9  14       11.42        6.18     17.48 o 
   1   9  14       13.87        9.09     16.61 o 
   2   9  14        6.56        0.00     14.53 o 
   3   9  14        5.57        5.72     15.55 o 
   2  10  14        8.43        0.00     13.42 o 
   3  10  14        1.98        5.17     16.70 o 
  -3  -6  15        1.25        5.12     18.91 o 
  -2  -6  15        2.46        0.00     18.68 o 
  -1  -6  15        0.35        5.72     16.88 o 
   0  -6  15        2.78       23.11     20.25 o 
   1  -6  15        1.18        8.58     18.91 o 
  -3  -5  15        1.93        7.06     18.77 o 
  -2  -5  15        0.06        8.67     17.67 o 
  -1  -5  15        1.11        5.30     16.19 o 
   0  -5  15        4.01        0.14     16.33 o 
   1  -5  15        0.60        0.00     14.25 o 
   2  -5  15       10.52        1.80     16.79 o 
  -4  -4  15       26.02       26.80     21.50 o 
  -3  -4  15        8.93       18.45     18.87 o 
  -2  -4  15       12.91       12.09     17.71 o 
  -1  -4  15       14.91       27.72     20.34 o 
   0  -4  15        0.30       11.53     17.11 o 
   1  -4  15       42.04       50.79     22.10 o 
   2  -4  15        0.67        4.01     16.38 o 
   3  -4  15        8.29        1.98     19.42 o 
  -4  -3  15        4.53        5.02     26.62 o 
  -3  -3  15        2.89       31.51     14.58 o 
  -2  -3  15       20.59       28.74     13.94 o 
  -1  -3  15       42.85       27.31     19.84 o 
   0  -3  15        1.13        0.00     14.99 o 
   1  -3  15       45.13       29.71     18.96 o 
   2  -3  15        3.35        0.00     16.42 o 
   3  -3  15       11.51       14.39     17.44 o 
  -4  -2  15        1.76        2.79     14.46 o 
  -3  -2  15        1.64       15.15     15.55 o 
  -2  -2  15       16.71        5.40     11.08 o 
  -1  -2  15       31.72       17.95     12.13 o 
   0  -2  15        8.56        1.20     16.88 o 
   1  -2  15        0.02        2.63     15.59 o 
   2  -2  15       13.92       19.10     16.84 o 
   3  -2  15       30.07       27.26     18.91 o 
   4  -2  15        0.27       13.05     17.25 o 
  -4  -1  15        0.13        0.30     12.42 o 
  -3  -1  15        1.25        6.27     12.21 o 
  -2  -1  15        0.97        0.00      9.87 o 
  -1  -1  15        0.74        0.00      9.90 o 
   0  -1  15        3.56        0.00     14.58 o 
   1  -1  15       23.81       26.02     19.00 o 
   2  -1  15        1.89       19.56     17.48 o 
   3  -1  15       68.53       81.46     24.86 o 
   4  -1  15        2.38        2.49     17.25 o 
  -4   0  15       10.23       24.47     14.42 o 
  -3   0  15        4.17        6.42     12.62 o 
  -2   0  15        4.22        0.00     11.33 o 
  -1   0  15       12.10        7.47     18.22 o 
   0   0  15        5.96        7.61     10.30 o 
   1   0  15        7.07        1.80     14.25 o 
   2   0  15        0.28       12.09     16.84 o 
   3   0  15       51.59       38.33     20.80 o 
   4   0  15        0.49        5.81     17.21 o 
   5   0  15        5.19        4.71     16.93 o 
  -4   1  15       10.13       18.84     14.04 o 
  -3   1  15       25.21       34.66     14.92 o 
  -2   1  15        1.68        3.52     14.02 o 
  -1   1  15        2.83        6.41     16.68 o 
   0   1  15        6.52        2.85      9.47 o 
   1   1  15       26.55       48.02     20.07 o 
   2   1  15       21.64       24.63     18.59 o 
   3   1  15        4.34       15.18     16.47 o 
   4   1  15        2.33       18.54     17.71 o 
   5   1  15        1.24        0.00     18.45 o 
  -4   2  15        4.72       22.65     18.87 o 
  -3   2  15       17.48       14.71     13.14 o 
  -2   2  15       50.10       55.31     15.50 o 
  -1   2  15        1.73        2.26     10.59 o 
   0   2  15        7.97        0.00     11.23 o 
   1   2  15       26.49        5.15     18.24 o 
   2   2  15       27.55       48.99     19.60 o 
   3   2  15        1.28        2.68     15.73 o 
   4   2  15        2.12        0.00     15.36 o 
   5   2  15        1.23        0.00     15.91 o 
  -3   3  15        6.86        9.32     18.73 o 
  -2   3  15       68.13       67.07     24.12 o 
  -1   3  15        0.71        0.00     11.35 o 
   0   3  15       16.23        8.29      9.90 o 
   1   3  15       13.88       13.80     12.41 o 
   2   3  15        2.09        0.00     11.85 o 
   3   3  15        4.08        0.00     12.92 o 
   4   3  15        3.57       13.65     16.84 o 
   5   3  15        7.26       15.04     19.70 o 
  -3   4  15        0.97        0.00     17.07 o 
  -2   4  15        0.50       13.79     15.91 o 
  -1   4  15       17.56       45.02     20.11 o 
   0   4  15       17.62        3.28     14.16 o 
   1   4  15       36.83       36.26     18.31 o 
   2   4  15        9.37        4.68      9.76 o 
   3   4  15       22.63       48.48     20.30 o 
   4   4  15        1.77        4.71     16.70 o 
   5   4  15        2.22        0.00     16.61 o 
  -3   5  15        1.45        1.29     17.94 o 
  -2   5  15       20.30       13.01     18.73 o 
  -1   5  15       50.25       30.44     19.88 o 
   0   5  15       18.62       14.53     15.50 o 
   1   5  15        6.47        6.64     14.85 o 
   2   5  15       10.66        7.47     13.19 o 
   3   5  15        1.08        5.26     13.52 o 
   4   5  15        0.94        0.00     15.13 o 
  -2   6  15        7.53       12.78     17.90 o 
  -1   6  15       15.16        3.69     17.48 o 
   0   6  15        7.15       17.11     16.88 o 
   1   6  15        5.22        0.00     12.69 o 
   2   6  15        0.02        0.00     12.69 o 
   3   6  15        0.87        0.00     13.42 o 
  -1   7  15        0.10        9.69     18.22 o 
   0   7  15        0.01        0.00     14.44 o 
   1   7  15        0.66        0.00     13.15 o 
   2   7  15        1.24       16.65     16.93 o 
   3   7  15        0.94        0.00     13.19 o 
   4   7  15        0.36        7.20     15.50 o 
   0   8  15        0.44        0.00     14.48 o 
   1   8  15        0.44        4.57     15.22 o 
   2   8  15        0.53        8.49     15.04 o 
   3   8  15        1.87        8.44     16.70 o 
   4   8  15        9.96       19.60     16.98 o 
   1   9  15        1.37        0.00     16.05 o 
   2   9  15        6.06        0.00     15.50 o 
   3   9  15        0.37        4.20     17.67 o 
  -2  -5  16        2.80       22.97     19.88 o 
  -1  -5  16       12.65       20.71     20.30 o 
   0  -5  16       21.89       11.02     19.47 o 
   1  -5  16       30.76       61.40     24.68 o 
  -3  -4  16        1.83        0.00     18.54 o 
  -2  -4  16        7.06       22.93     20.90 o 
  -1  -4  16        6.31       16.14     18.22 o 
   0  -4  16       10.41        8.67     17.53 o 
   1  -4  16        0.17        0.00     15.82 o 
   2  -4  16        5.20        0.00     17.85 o 
  -3  -3  16        2.91        0.00     13.07 o 
  -2  -3  16       15.27       11.65     13.23 o 
  -1  -3  16       25.38       37.50     20.71 o 
   0  -3  16        2.29        0.00     13.33 o 
   1  -3  16        1.15        0.00     15.41 o 
   2  -3  16        6.01       15.55     19.05 o 
   3  -3  16       21.32       19.10     19.24 o 
  -3  -2  16       13.65       29.73     15.49 o 
  -2  -2  16       54.95       59.24     17.02 o 
  -1  -2  16       72.30       59.83     22.51 o 
   0  -2  16       27.81       47.33     22.46 o 
   1  -2  16       27.64       29.71     18.91 o 
   2  -2  16       19.69        6.00     17.34 o 
   3  -2  16        8.01       29.94     20.11 o 
  -3  -1  16       17.15       15.88     18.84 o 
  -2  -1  16       58.09       73.19     20.83 o 
  -1  -1  16       56.90       66.53     16.00 o 
   0  -1  16       55.06       67.16     23.29 o 
   1  -1  16       99.28       83.22     25.83 o 
   2  -1  16       55.03       25.69     18.54 o 
   3  -1  16        0.13        0.00     14.99 o 
   4  -1  16        0.15       14.99     18.77 o 
  -3   0  16        2.92        9.31     16.05 o 
  -2   0  16       15.70        0.95     12.10 o 
  -1   0  16       21.91       21.62     13.15 o 
   0   0  16       47.62       77.86     24.59 o 
   1   0  16      141.92      144.57     29.48 o 
   2   0  16       99.32      136.12     30.35 o 
   3   0  16        4.00        4.20     16.51 o 
   4   0  16        2.25        7.84     18.04 o 
  -3   1  16        0.66        0.00     11.91 o 
  -2   1  16        6.96        3.56     11.66 o 
  -1   1  16        7.30       12.49     11.84 o 
   0   1  16       14.23       16.01     11.80 o 
   1   1  16       68.97       58.63     21.45 o 
   2   1  16       38.19       88.34     25.83 o 
   3   1  16       70.16       67.49     22.74 o 
   4   1  16        7.41       19.79     18.54 o 
  -3   2  16        1.80        0.00     14.16 o 
  -2   2  16       16.73       32.86     14.65 o 
  -1   2  16       19.44       17.74     12.62 o 
   0   2  16        0.51        0.62      9.59 o 
   1   2  16       14.16       13.69     11.34 o 
   2   2  16       39.12       30.21     17.94 o 
   3   2  16       70.62       58.58     24.03 o 
   4   2  16       10.37        6.41     18.27 o 
  -3   3  16        9.18        4.80     18.41 o 
  -2   3  16       68.90       70.07     25.19 o 
  -1   3  16       60.81       43.36     21.54 o 
   0   3  16        4.45        3.25     10.38 o 
   1   3  16       26.14       29.71     12.03 o 
   2   3  16       99.47      119.89     27.22 o 
   3   3  16        2.28        1.61     16.61 o 
   4   3  16        7.50        0.00     16.79 o 
  -2   4  16       51.26       69.24     27.63 o 
  -1   4  16       41.57       63.43     24.36 o 
   0   4  16       44.11       12.04     16.56 o 
   1   4  16       59.64       76.90     22.97 o 
   2   4  16       63.68       85.73     20.46 o 
   3   4  16        5.47       15.08     15.55 o 
   4   4  16        2.54        0.00     16.38 o 
  -2   5  16        4.59        5.77     15.82 o 
  -1   5  16       27.41       36.35     21.54 o 
   0   5  16       67.00       49.22     23.20 o 
   1   5  16       94.66      173.67     32.01 o 
   2   5  16       63.81       49.22     20.67 o 
  -1   6  16       10.37       14.07     18.64 o 
   0   6  16       37.22       52.49     25.05 o 
   1   6  16      107.69      122.24     30.08 o 
   2   6  16       75.27       62.04     23.76 o 
   3   6  16       14.45       16.74     16.01 o 
   0   7  16       10.48        7.20     18.77 o 
   1   7  16       47.22       84.23     26.66 o 
   2   7  16       20.47       20.90     18.82 o 
   3   7  16       16.84        3.97     15.13 o 
  -1  -3  17       10.40       17.16     20.67 o 
   0  -3  17        0.12        0.00     15.82 o 
   1  -3  17        6.01        0.00     18.45 o 
  -2  -2  17       28.11       42.83     20.73 o 
  -1  -2  17       12.89       24.59     21.68 o 
   0  -2  17        0.40       15.87     18.59 o 
   1  -2  17        0.21        2.49     17.76 o 
   2  -2  17        5.58       11.12     18.17 o 
  -2  -1  17       20.85       35.50     23.34 o 
  -1  -1  17        8.17       11.02     17.90 o 
   0  -1  17        0.25       17.21     18.87 o 
   1  -1  17        0.82        8.30     18.45 o 
   2  -1  17        8.96       19.51     19.65 o 
  -2   0  17        5.34        0.00     12.53 o 
  -1   0  17        1.62        1.36     11.33 o 
   0   0  17        0.20        0.00     17.48 o 
   1   0  17        0.16        7.52     16.93 o 
   2   0  17       14.44       12.78     20.20 o 
   3   0  17        0.23        0.00     15.68 o 
  -2   1  17        6.91       17.24     14.00 o 
  -1   1  17        1.41        5.89     12.59 o 
   0   1  17        1.67        1.07     10.87 o 
   1   1  17        0.27        2.17     16.65 o 
   2   1  17        2.02        0.00     16.10 o 
   3   1  17        0.18        2.58     16.24 o 
  -2   2  17        6.15        5.07     13.08 o 
  -1   2  17       10.56       17.53     26.18 o 
   0   2  17        1.30        8.49     11.59 o 
   1   2  17        0.12       10.15     17.71 o 
   2   2  17        0.06        0.00     16.38 o 
   3   2  17        4.94       21.86     20.11 o 
  -1   3  17       19.93       21.68     19.10 o 
   0   3  17        0.82       13.61     16.56 o 
   1   3  17        2.29        0.14     10.65 o 
   2   3  17        2.33       28.60     18.87 o 
   3   3  17        0.51        4.01     16.19 o 
  -1   4  17        1.37        0.00     15.27 o 
   0   4  17        1.05        3.04     17.39 o 
   1   4  17        5.92        0.00     14.58 o 
   3   4  17        1.30        5.30     17.90 o 
   0   5  17        0.57        8.90     16.84 o 
   1   5  17        1.91        0.00     14.02 o 
   2   5  17        2.57        7.38     16.14 o 
   1   6  17        0.77        0.00     17.85 o 
   2   6  17        1.50        3.78     16.10 o 
   0   0  18       16.71       24.31     22.88 o 
   1   0  18       23.87       27.31     21.73 o 
   0   1  18        4.79        6.18     19.14 o 
   1   1  18       11.89       42.76     21.91 o 
   0   2  18        0.07        0.00     12.38 o 
   1   2  18        4.19       14.81     18.13 o 
   2   2  18       23.38       65.82     24.36 o 
                                                 
